# Supplementary material for: 2-Amino-4-(4-meth­oxy­phen­yl)-5-oxo-4H,5H-pyrano[3,2-c]chromene-3-carbo­nitrile acetic acid monosolvate
Source: IUCrdata. 2023 Jun 30;8(Pt 6):x230558. doi: 10.1107/S2414314623005588 (PMC10626618; doi:10.1107/S2414314623005588)
Supplement: Supplementary file 1 [file x-08-x230558-sup1.cif]

##############################################################################
#                                                                            #
# This CIF contains the data for a data article accepted for                 #
# publication in IUCrData. It conforms to the requirements of                #
# Notes for Authors for IUCrData, and has been                               #
# peer reviewed under the auspices of IUCrData.                              #
#                                                                            #
# Full details of the Crystallographic Information File format               #
# are given in the paper "The Crystallographic Information File (CIF):       #
# a New Standard Archive File for Crystallography" by S. R. Hall, F. H.      #
# Allen and I. D. Brown [Acta Cryst. (1991), A47, 655-685].                  #
#                                                                            #
# The current version of the core CIF dictionary is obtainable from          #
# ftp://ftp.iucr.org/pub/cif_core.dic.                                       #
#                                                                            #
# Software is freely available for graphical display of the structure(s)     #
# in this CIF. For information consult the CIF software page                 #
# http://www.iucr.org/resources/cif/software.                                #
#                                                                            #
# This file may be used for bona fide research purposes within the           #
# scientific community so long as proper attribution is given to the data    # 
# article from which it was obtained.                                        #
#                                                                            #
##############################################################################
data_I
_audit_creation_method
;
Olex2 1.5
(compiled 2023.03.06 svn.rbb2c1857 for OlexSys, GUI svn.r6748)
;
_journal_date_recd_electronic     2023-03-17
_journal_date_accepted     2023-06-23
_journal_name_full     'IUCrData'
_journal_year     2023
_journal_volume     8
_journal_issue      6
_journal_page_first     0
_journal_page_last     0
_journal_paper_category     HO
_journal_paper_doi     10.1107/S2414314623005588
_journal_coeditor_code     HB4427
_publ_contact_author_name     'Sudip Choudhury'
_publ_contact_author_address
;
Centre for Soft Matter
Department of Chemistry
Assam University
Silchar 788011
India
;
_publ_contact_author_email     sudip.choudhury@aus.ac.in
_publ_contact_author_fax     ?
_publ_contact_author_phone     ?
_publ_section_title
;\
2-Amino-4-(4-methoxyphenyl)-5-oxo-4<i>H</i>,5<i>H</i>-pyrano[3,2-<i>c</i>]\
chromene-3-carbonitrile acetic acid monosolvate
;
loop_
    _publ_author_name
    _publ_author_address
    'Chakraborty, Bimal Bhushan'
;
Department of Chemistry
Assam University
Silchar 788011
India
;
    'Paul, Saurav'
;
Department of Chemistry
Assam University
Silchar 788011
India
;
    'Anwar, Siddique'
;
Department of Chemistry
Assam University
Silchar 788011
India
;
    'Choudhury, Sudip'
;
Centre for Soft Matter
Department of Chemistry
Assam University
Silchar 788011
India
;
_publ_section_synopsis
;
The crystal structure of the title compound contains the host molecule and
acetic acid in 1:1 ratio without undergoing salt formation.
;
_chemical_name_systematic
;\
2-Amino-4-(4-methoxyphenyl)-5-oxo-4<i>H</i>,5<i>H</i>-\
pyrano[3,2-<i>c</i>]chromene-3-carbonitrile acetic acid monosolvate
;
_chemical_formula_moiety     'C20 H14 N2 O4, C2 H4 O2'
_chemical_formula_sum     'C22 H18 N2 O6'
_chemical_formula_iupac     'C20 H14 N2 O4, C2 H4 O2'
_chemical_formula_weight     406.38
_chemical_melting_point     511.15
_space_group_crystal_system     triclinic
_space_group_name_H-M_alt     'P -1'
_space_group_name_Hall     '-P 1'
loop_
    _space_group_symop_operation_xyz
    'x, y, z'
    '-x, -y, -z'
_cell_length_a     7.9303(6)
_cell_length_b     11.2977(9)
_cell_length_c     11.9988(9)
_cell_angle_alpha     82.468(4)
_cell_angle_beta     77.379(4)
_cell_angle_gamma     73.419(4)
_cell_volume     1002.71(14)
_cell_formula_units_Z     2
_cell_measurement_reflns_used     5371
_cell_measurement_theta_min     2.66
_cell_measurement_theta_max     27.94
_cell_measurement_temperature     296.15
_exptl_crystal_description     'Block'
_exptl_crystal_colour     'White'
_exptl_crystal_size_max     0.360
_exptl_crystal_size_mid     0.360
_exptl_crystal_size_min     0.300
_exptl_crystal_density_diffrn     1.346
_exptl_crystal_density_meas     .
_exptl_crystal_density_method     ?
_exptl_crystal_F_000     424
_exptl_absorpt_coefficient_mu     0.099
_exptl_absorpt_correction_type     none
_exptl_absorpt_process_details     ?
_exptl_absorpt_correction_T_min     ?
_exptl_absorpt_correction_T_max     ?
_diffrn_ambient_temperature     296.15
_diffrn_source     'sealed tube'
_diffrn_radiation_type     MoK\a
_diffrn_radiation_wavelength     0.71073
_diffrn_radiation_monochromator     graphite
_diffrn_measurement_device_type     'Bruker APEXII CCD'
_diffrn_measurement_method     '\f and \w scans'
_diffrn_detector_area_resol_mean     ?
loop_
    _diffrn_refln_index_h
    _diffrn_refln_index_k
    _diffrn_refln_index_l
    -1 0 0
    -2 0 0
    2 0 0
    2 0 0
    -3 0 0
    -3 0 0
    -3 0 0
    -3 0 0
    3 0 0
    3 0 0
    -4 0 0
    -4 0 0
    -4 0 0
    4 0 0
    4 0 0
    -5 0 0
    -5 0 0
    5 0 0
    -6 0 0
    -6 0 0
    6 0 0
    -7 0 0
    -7 0 0
    7 0 0
    -8 0 0
    -8 0 0
    8 0 0
    -9 0 0
    9 0 0
    9 -1 0
    -9 1 0
    8 -1 0
    7 -1 0
    -7 1 0
    -7 1 0
    6 -1 0
    -6 1 0
    -6 1 0
    5 -1 0
    -5 1 0
    -5 1 0
    4 -1 0
    -4 1 0
    -4 1 0
    -4 1 0
    3 -1 0
    -3 1 0
    -3 1 0
    -3 1 0
    2 -1 0
    -2 1 0
    -2 1 0
    -2 1 0
    1 1 0
    -2 -1 0
    -2 -1 0
    -2 -1 0
    2 1 0
    2 1 0
    -3 -1 0
    -3 -1 0
    3 1 0
    3 1 0
    -4 -1 0
    4 1 0
    4 1 0
    -5 -1 0
    5 1 0
    5 1 0
    -6 -1 0
    -6 -1 0
    -6 -1 0
    6 1 0
    6 1 0
    -7 -1 0
    -7 -1 0
    -7 -1 0
    7 1 0
    -8 -1 0
    -8 -1 0
    -8 -1 0
    8 1 0
    -10 -1 0
    9 -2 0
    8 -2 0
    7 -2 0
    -7 2 0
    6 -2 0
    -6 2 0
    5 -2 0
    -5 2 0
    4 -2 0
    -4 2 0
    3 -2 0
    3 -2 0
    3 -2 0
    -3 2 0
    2 -2 0
    2 -2 0
    2 -2 0
    -2 2 0
    -2 2 0
    1 -2 0
    1 -2 0
    -1 2 0
    -1 2 0
    -1 2 0
    -1 -2 0
    -1 -2 0
    -1 -2 0
    -1 -2 0
    1 2 0
    1 2 0
    -2 -2 0
    -2 -2 0
    -2 -2 0
    -2 -2 0
    2 2 0
    -3 -2 0
    -3 -2 0
    -3 -2 0
    3 2 0
    3 2 0
    -4 -2 0
    4 2 0
    4 2 0
    -5 -2 0
    5 2 0
    -6 -2 0
    6 2 0
    -7 -2 0
    -7 -2 0
    7 2 0
    -8 -2 0
    -8 -2 0
    -8 -2 0
    -9 -2 0
    -10 -2 0
    9 -3 0
    8 -3 0
    7 -3 0
    -7 3 0
    6 -3 0
    -6 3 0
    5 -3 0
    -5 3 0
    4 -3 0
    -4 3 0
    3 -3 0
    3 -3 0
    -3 3 0
    -3 3 0
    2 -3 0
    2 -3 0
    2 -3 0
    2 -3 0
    2 -3 0
    -2 3 0
    -2 3 0
    1 -3 0
    1 -3 0
    1 -3 0
    -1 3 0
    -1 3 0
    -1 -3 0
    -1 -3 0
    -1 -3 0
    -1 -3 0
    1 3 0
    1 3 0
    1 3 0
    -2 -3 0
    -2 -3 0
    -2 -3 0
    -2 -3 0
    2 3 0
    2 3 0
    2 3 0
    -3 -3 0
    -3 -3 0
    -3 -3 0
    -3 -3 0
    3 3 0
    3 3 0
    -4 -3 0
    4 3 0
    4 3 0
    -5 -3 0
    5 3 0
    5 3 0
    -6 -3 0
    6 3 0
    -7 -3 0
    7 3 0
    -8 -3 0
    -8 -3 0
    8 3 0
    -9 -3 0
    -10 -3 0
    8 -4 0
    7 -4 0
    6 -4 0
    -6 4 0
    5 -4 0
    -5 4 0
    4 -4 0
    -4 4 0
    3 -4 0
    -3 4 0
    -3 4 0
    2 -4 0
    2 -4 0
    2 -4 0
    -2 4 0
    -2 4 0
    1 -4 0
    1 -4 0
    1 -4 0
    -1 4 0
    -1 4 0
    0 -4 0
    0 -4 0
    0 -4 0
    0 -4 0
    0 4 0
    0 4 0
    0 4 0
    -1 -4 0
    -1 -4 0
    -1 -4 0
    -1 -4 0
    1 4 0
    1 4 0
    1 4 0
    -2 -4 0
    -2 -4 0
    -2 -4 0
    -2 -4 0
    2 4 0
    2 4 0
    2 4 0
    2 4 0
    -3 -4 0
    -3 -4 0
    -3 -4 0
    3 4 0
    3 4 0
    -4 -4 0
    -4 -4 0
    4 4 0
    4 4 0
    -5 -4 0
    5 4 0
    5 4 0
    -6 -4 0
    6 4 0
    6 4 0
    -7 -4 0
    7 4 0
    -8 -4 0
    8 4 0
    -9 -4 0
    -10 -4 0
    8 -5 0
    7 -5 0
    6 -5 0
    -6 5 0
    5 -5 0
    -5 5 0
    4 -5 0
    -4 5 0
    -4 5 0
    3 -5 0
    -3 5 0
    -3 5 0
    2 -5 0
    2 -5 0
    2 -5 0
    -2 5 0
    -2 5 0
    1 -5 0
    1 -5 0
    -1 5 0
    -1 5 0
    0 -5 0
    0 -5 0
    0 -5 0
    0 5 0
    0 5 0
    0 5 0
    -1 -5 0
    -1 -5 0
    -1 -5 0
    -1 -5 0
    1 5 0
    1 5 0
    1 5 0
    1 5 0
    -2 -5 0
    -2 -5 0
    -2 -5 0
    -2 -5 0
    2 5 0
    2 5 0
    2 5 0
    -3 -5 0
    -3 -5 0
    -3 -5 0
    3 5 0
    3 5 0
    3 5 0
    3 5 0
    -4 -5 0
    -4 -5 0
    4 5 0
    4 5 0
    -5 -5 0
    5 5 0
    5 5 0
    -6 -5 0
    6 5 0
    6 5 0
    -7 -5 0
    7 5 0
    -8 -5 0
    8 5 0
    -9 -5 0
    9 5 0
    -10 -5 0
    7 -6 0
    6 -6 0
    -6 6 0
    5 -6 0
    -5 6 0
    4 -6 0
    -4 6 0
    -4 6 0
    3 -6 0
    3 -6 0
    3 -6 0
    -3 6 0
    -3 6 0
    2 -6 0
    2 -6 0
    2 -6 0
    -2 6 0
    -2 6 0
    1 -6 0
    1 -6 0
    -1 6 0
    -1 6 0
    0 -6 0
    0 -6 0
    0 -6 0
    0 6 0
    0 6 0
    0 6 0
    -1 -6 0
    -1 -6 0
    -1 -6 0
    1 6 0
    1 6 0
    1 6 0
    1 6 0
    -2 -6 0
    -2 -6 0
    -2 -6 0
    2 6 0
    2 6 0
    2 6 0
    2 6 0
    -3 -6 0
    -3 -6 0
    -3 -6 0
    3 6 0
    3 6 0
    3 6 0
    3 6 0
    -4 -6 0
    -4 -6 0
    -4 -6 0
    4 6 0
    4 6 0
    -5 -6 0
    -5 -6 0
    -5 -6 0
    5 6 0
    5 6 0
    -6 -6 0
    6 6 0
    6 6 0
    -7 -6 0
    7 6 0
    7 6 0
    -8 -6 0
    8 6 0
    -9 -6 0
    9 6 0
    -10 -6 0
    7 -7 0
    6 -7 0
    5 -7 0
    -5 7 0
    4 -7 0
    -4 7 0
    3 -7 0
    3 -7 0
    3 -7 0
    -3 7 0
    -3 7 0
    2 -7 0
    2 -7 0
    2 -7 0
    -2 7 0
    -2 7 0
    1 -7 0
    1 -7 0
    1 -7 0
    -1 7 0
    -1 7 0
    -1 7 0
    0 -7 0
    0 -7 0
    0 -7 0
    0 7 0
    0 7 0
    0 7 0
    -1 -7 0
    -1 -7 0
    -1 -7 0
    1 7 0
    1 7 0
    1 7 0
    1 7 0
    -2 -7 0
    -2 -7 0
    -2 -7 0
    2 7 0
    2 7 0
    2 7 0
    2 7 0
    2 7 0
    -3 -7 0
    -3 -7 0
    -3 -7 0
    3 7 0
    3 7 0
    3 7 0
    3 7 0
    -4 -7 0
    -4 -7 0
    -4 -7 0
    4 7 0
    4 7 0
    4 7 0
    4 7 0
    -5 -7 0
    -5 -7 0
    5 7 0
    5 7 0
    -6 -7 0
    6 7 0
    6 7 0
    -7 -7 0
    7 7 0
    7 7 0
    -8 -7 0
    8 7 0
    8 7 0
    -9 -7 0
    9 7 0
    6 -8 0
    5 -8 0
    -5 8 0
    4 -8 0
    -4 8 0
    3 -8 0
    3 -8 0
    -3 8 0
    2 -8 0
    2 -8 0
    -2 8 0
    -2 8 0
    1 -8 0
    1 -8 0
    -1 8 0
    -1 8 0
    -1 8 0
    0 -8 0
    0 -8 0
    0 -8 0
    0 8 0
    0 8 0
    0 8 0
    0 8 0
    -1 -8 0
    -1 -8 0
    -1 -8 0
    1 8 0
    1 8 0
    1 8 0
    1 8 0
    -2 -8 0
    -2 -8 0
    -2 -8 0
    2 8 0
    2 8 0
    2 8 0
    2 8 0
    -3 -8 0
    -3 -8 0
    -3 -8 0
    3 8 0
    3 8 0
    3 8 0
    3 8 0
    -4 -8 0
    -4 -8 0
    -4 -8 0
    4 8 0
    4 8 0
    4 8 0
    4 8 0
    -5 -8 0
    5 8 0
    5 8 0
    -6 -8 0
    6 8 0
    6 8 0
    -7 -8 0
    7 8 0
    7 8 0
    -8 -8 0
    8 8 0
    8 8 0
    -9 -8 0
    9 8 0
    6 -9 0
    5 -9 0
    -5 9 0
    4 -9 0
    -4 9 0
    3 -9 0
    3 -9 0
    -3 9 0
    2 -9 0
    2 -9 0
    -2 9 0
    -2 9 0
    -2 9 0
    -2 9 0
    1 -9 0
    1 -9 0
    -1 9 0
    -1 9 0
    -1 9 0
    -1 9 0
    0 -9 0
    0 -9 0
    0 -9 0
    0 9 0
    0 9 0
    0 9 0
    0 9 0
    -1 -9 0
    -1 -9 0
    -1 -9 0
    1 9 0
    1 9 0
    1 9 0
    1 9 0
    -2 -9 0
    -2 -9 0
    -2 -9 0
    2 9 0
    2 9 0
    2 9 0
    2 9 0
    -3 -9 0
    -3 -9 0
    -3 -9 0
    3 9 0
    3 9 0
    3 9 0
    -4 -9 0
    -4 -9 0
    -4 -9 0
    4 9 0
    4 9 0
    4 9 0
    -5 -9 0
    5 9 0
    5 9 0
    -6 -9 0
    6 9 0
    6 9 0
    -7 -9 0
    7 9 0
    7 9 0
    -8 -9 0
    8 9 0
    8 9 0
    9 9 0
    9 9 0
    5 -10 0
    4 -10 0
    -4 10 0
    -4 10 0
    3 -10 0
    3 -10 0
    -3 10 0
    -3 10 0
    2 -10 0
    2 -10 0
    -2 10 0
    -2 10 0
    -2 10 0
    1 -10 0
    1 -10 0
    -1 10 0
    -1 10 0
    -1 10 0
    -1 10 0
    0 -10 0
    0 -10 0
    0 10 0
    0 10 0
    0 10 0
    0 10 0
    -1 -10 0
    -1 -10 0
    -1 -10 0
    1 10 0
    1 10 0
    1 10 0
    1 10 0
    -2 -10 0
    -2 -10 0
    -2 -10 0
    2 10 0
    2 10 0
    2 10 0
    2 10 0
    -3 -10 0
    -3 -10 0
    -3 -10 0
    3 10 0
    3 10 0
    3 10 0
    -4 -10 0
    -4 -10 0
    4 10 0
    4 10 0
    4 10 0
    -5 -10 0
    5 10 0
    5 10 0
    5 10 0
    -6 -10 0
    6 10 0
    6 10 0
    -7 -10 0
    7 10 0
    7 10 0
    -8 -10 0
    8 10 0
    8 10 0
    9 10 0
    4 -11 0
    -4 11 0
    -4 11 0
    3 -11 0
    3 -11 0
    -3 11 0
    -3 11 0
    2 -11 0
    2 -11 0
    -2 11 0
    -2 11 0
    1 -11 0
    1 -11 0
    -1 11 0
    -1 11 0
    -1 11 0
    -1 11 0
    0 -11 0
    0 -11 0
    0 11 0
    0 11 0
    0 11 0
    0 11 0
    -1 -11 0
    -1 -11 0
    1 11 0
    1 11 0
    1 11 0
    1 11 0
    -2 -11 0
    -2 -11 0
    -2 -11 0
    2 11 0
    2 11 0
    2 11 0
    -3 -11 0
    -3 -11 0
    -3 -11 0
    3 11 0
    3 11 0
    3 11 0
    -4 -11 0
    -4 -11 0
    4 11 0
    4 11 0
    4 11 0
    -5 -11 0
    5 11 0
    5 11 0
    5 11 0
    -6 -11 0
    6 11 0
    6 11 0
    -7 -11 0
    7 11 0
    7 11 0
    8 11 0
    3 -12 0
    3 -12 0
    -3 12 0
    -3 12 0
    2 -12 0
    2 -12 0
    -2 12 0
    -2 12 0
    1 -12 0
    1 -12 0
    -1 12 0
    -1 12 0
    -1 12 0
    0 -12 0
    0 -12 0
    0 12 0
    0 12 0
    0 12 0
    -1 -12 0
    -1 -12 0
    1 12 0
    1 12 0
    1 12 0
    -2 -12 0
    -2 -12 0
    2 12 0
    2 12 0
    2 12 0
    -3 -12 0
    -3 -12 0
    3 12 0
    3 12 0
    3 12 0
    -4 -12 0
    -4 -12 0
    4 12 0
    4 12 0
    4 12 0
    -5 -12 0
    5 12 0
    5 12 0
    5 12 0
    -6 -12 0
    6 12 0
    6 12 0
    7 12 0
    7 12 0
    2 -13 0
    2 -13 0
    -2 13 0
    -2 13 0
    1 -13 0
    1 -13 0
    -1 13 0
    -1 13 0
    -1 13 0
    0 -13 0
    0 -13 0
    0 13 0
    0 13 0
    0 13 0
    -1 -13 0
    -1 -13 0
    1 13 0
    1 13 0
    1 13 0
    -2 -13 0
    -2 -13 0
    2 13 0
    2 13 0
    2 13 0
    -3 -13 0
    -3 -13 0
    3 13 0
    3 13 0
    3 13 0
    -4 -13 0
    -4 -13 0
    4 13 0
    4 13 0
    4 13 0
    -5 -13 0
    5 13 0
    5 13 0
    5 13 0
    6 13 0
    6 13 0
    0 -14 0
    0 -14 0
    0 14 0
    0 14 0
    0 14 0
    -1 -14 0
    -1 -14 0
    1 14 0
    1 14 0
    1 14 0
    -2 -14 0
    -2 -14 0
    2 14 0
    2 14 0
    2 14 0
    -3 -14 0
    -3 -14 0
    3 14 0
    3 14 0
    3 14 0
    -4 -14 0
    4 14 0
    4 14 0
    4 14 0
    5 14 0
    5 14 0
    5 14 0
    5 14 -1
    5 14 -1
    5 14 -1
    4 14 -1
    4 14 -1
    4 14 -1
    -4 -14 1
    3 14 -1
    3 14 -1
    3 14 -1
    -3 -14 1
    -3 -14 1
    2 14 -1
    2 14 -1
    2 14 -1
    -2 -14 1
    -2 -14 1
    1 14 -1
    1 14 -1
    1 14 -1
    -1 -14 1
    -1 -14 1
    0 14 -1
    0 14 -1
    0 -14 1
    0 -14 1
    6 13 -1
    6 13 -1
    -6 -13 1
    5 13 -1
    5 13 -1
    5 13 -1
    -5 -13 1
    4 13 -1
    4 13 -1
    4 13 -1
    -4 -13 1
    3 13 -1
    3 13 -1
    3 13 -1
    -3 -13 1
    -3 -13 1
    2 13 -1
    2 13 -1
    2 13 -1
    -2 -13 1
    -2 -13 1
    1 13 -1
    1 13 -1
    1 13 -1
    -1 -13 1
    -1 -13 1
    0 13 -1
    0 13 -1
    0 13 -1
    0 -13 1
    0 -13 1
    -1 13 -1
    -1 13 -1
    -1 13 -1
    1 -13 1
    1 -13 1
    -2 13 -1
    -2 13 -1
    2 -13 1
    2 -13 1
    7 12 -1
    7 12 -1
    -7 -12 1
    6 12 -1
    6 12 -1
    -6 -12 1
    5 12 -1
    5 12 -1
    5 12 -1
    -5 -12 1
    4 12 -1
    4 12 -1
    4 12 -1
    -4 -12 1
    -4 -12 1
    3 12 -1
    3 12 -1
    3 12 -1
    -3 -12 1
    -3 -12 1
    2 12 -1
    2 12 -1
    2 12 -1
    -2 -12 1
    -2 -12 1
    1 12 -1
    1 12 -1
    1 12 -1
    -1 -12 1
    -1 -12 1
    0 12 -1
    0 12 -1
    0 12 -1
    0 -12 1
    0 -12 1
    -1 12 -1
    -1 12 -1
    -1 12 -1
    1 -12 1
    1 -12 1
    -2 12 -1
    -2 12 -1
    2 -12 1
    2 -12 1
    -3 12 -1
    -3 12 -1
    3 -12 1
    3 -12 1
    8 11 -1
    8 11 -1
    7 11 -1
    7 11 -1
    -7 -11 1
    6 11 -1
    6 11 -1
    -6 -11 1
    5 11 -1
    5 11 -1
    5 11 -1
    -5 -11 1
    4 11 -1
    4 11 -1
    4 11 -1
    -4 -11 1
    -4 -11 1
    3 11 -1
    3 11 -1
    3 11 -1
    -3 -11 1
    -3 -11 1
    2 11 -1
    2 11 -1
    2 11 -1
    -2 -11 1
    -2 -11 1
    1 11 -1
    1 11 -1
    1 11 -1
    -1 -11 1
    -1 -11 1
    0 11 -1
    0 11 -1
    0 11 -1
    0 11 -1
    0 -11 1
    -1 11 -1
    -1 11 -1
    -1 11 -1
    -1 11 -1
    1 -11 1
    1 -11 1
    -2 11 -1
    -2 11 -1
    2 -11 1
    2 -11 1
    -3 11 -1
    -3 11 -1
    3 -11 1
    3 -11 1
    -4 11 -1
    -4 11 -1
    4 -11 1
    8 10 -1
    8 10 -1
    -8 -10 1
    7 10 -1
    7 10 -1
    -7 -10 1
    6 10 -1
    6 10 -1
    -6 -10 1
    5 10 -1
    5 10 -1
    5 10 -1
    -5 -10 1
    4 10 -1
    4 10 -1
    4 10 -1
    -4 -10 1
    -4 -10 1
    3 10 -1
    3 10 -1
    3 10 -1
    -3 -10 1
    -3 -10 1
    -3 -10 1
    2 10 -1
    2 10 -1
    2 10 -1
    2 10 -1
    -2 -10 1
    -2 -10 1
    -2 -10 1
    1 10 -1
    1 10 -1
    1 10 -1
    1 10 -1
    -1 -10 1
    -1 -10 1
    -1 -10 1
    0 10 -1
    0 10 -1
    0 10 -1
    0 10 -1
    0 -10 1
    0 -10 1
    -1 10 -1
    -1 10 -1
    -1 10 -1
    1 -10 1
    1 -10 1
    -2 10 -1
    -2 10 -1
    2 -10 1
    2 -10 1
    -3 10 -1
    -3 10 -1
    3 -10 1
    3 -10 1
    -4 10 -1
    -4 10 -1
    4 -10 1
    -5 10 -1
    -5 10 -1
    5 -10 1
    9 9 -1
    9 9 -1
    -9 -9 1
    8 9 -1
    8 9 -1
    -8 -9 1
    7 9 -1
    7 9 -1
    -7 -9 1
    6 9 -1
    6 9 -1
    -6 -9 1
    5 9 -1
    5 9 -1
    5 9 -1
    -5 -9 1
    4 9 -1
    4 9 -1
    4 9 -1
    -4 -9 1
    -4 -9 1
    3 9 -1
    3 9 -1
    3 9 -1
    -3 -9 1
    -3 -9 1
    -3 -9 1
    2 9 -1
    2 9 -1
    2 9 -1
    2 9 -1
    -2 -9 1
    -2 -9 1
    -2 -9 1
    1 9 -1
    1 9 -1
    1 9 -1
    1 9 -1
    -1 -9 1
    -1 -9 1
    -1 -9 1
    0 9 -1
    0 9 -1
    0 9 -1
    0 -9 1
    0 -9 1
    0 -9 1
    -1 9 -1
    -1 9 -1
    -1 9 -1
    1 -9 1
    1 -9 1
    -2 9 -1
    -2 9 -1
    -2 9 -1
    2 -9 1
    2 -9 1
    -3 9 -1
    -3 9 -1
    3 -9 1
    3 -9 1
    -4 9 -1
    4 -9 1
    -5 9 -1
    5 -9 1
    6 -9 1
    9 8 -1
    -9 -8 1
    8 8 -1
    8 8 -1
    -8 -8 1
    7 8 -1
    7 8 -1
    -7 -8 1
    6 8 -1
    6 8 -1
    -6 -8 1
    5 8 -1
    5 8 -1
    -5 -8 1
    4 8 -1
    4 8 -1
    4 8 -1
    4 8 -1
    -4 -8 1
    -4 -8 1
    -4 -8 1
    3 8 -1
    3 8 -1
    3 8 -1
    3 8 -1
    -3 -8 1
    -3 -8 1
    -3 -8 1
    2 8 -1
    2 8 -1
    2 8 -1
    2 8 -1
    -2 -8 1
    -2 -8 1
    -2 -8 1
    1 8 -1
    1 8 -1
    1 8 -1
    -1 -8 1
    -1 -8 1
    -1 -8 1
    0 8 -1
    0 8 -1
    0 8 -1
    0 -8 1
    0 -8 1
    0 -8 1
    -1 8 -1
    -1 8 -1
    -1 8 -1
    1 -8 1
    1 -8 1
    1 -8 1
    -2 8 -1
    -2 8 -1
    -2 8 -1
    2 -8 1
    2 -8 1
    -3 8 -1
    3 -8 1
    3 -8 1
    3 -8 1
    -4 8 -1
    4 -8 1
    -5 8 -1
    5 -8 1
    6 -8 1
    -9 -7 1
    8 7 -1
    8 7 -1
    -8 -7 1
    7 7 -1
    7 7 -1
    -7 -7 1
    6 7 -1
    6 7 -1
    -6 -7 1
    5 7 -1
    -5 -7 1
    4 7 -1
    4 7 -1
    4 7 -1
    4 7 -1
    -4 -7 1
    -4 -7 1
    -4 -7 1
    3 7 -1
    3 7 -1
    3 7 -1
    3 7 -1
    -3 -7 1
    -3 -7 1
    -3 -7 1
    2 7 -1
    2 7 -1
    2 7 -1
    2 7 -1
    -2 -7 1
    -2 -7 1
    -2 -7 1
    1 7 -1
    1 7 -1
    1 7 -1
    -1 -7 1
    -1 -7 1
    -1 -7 1
    0 7 -1
    0 7 -1
    0 7 -1
    0 -7 1
    0 -7 1
    0 -7 1
    -1 7 -1
    -1 7 -1
    -1 7 -1
    1 -7 1
    1 -7 1
    1 -7 1
    -2 7 -1
    -2 7 -1
    -2 7 -1
    2 -7 1
    2 -7 1
    2 -7 1
    -3 7 -1
    -3 7 -1
    3 -7 1
    3 -7 1
    3 -7 1
    -4 7 -1
    4 -7 1
    -5 7 -1
    5 -7 1
    -6 7 -1
    6 -7 1
    7 -7 1
    -9 -6 1
    8 6 -1
    -8 -6 1
    7 6 -1
    7 6 -1
    -7 -6 1
    6 6 -1
    6 6 -1
    -6 -6 1
    5 6 -1
    5 6 -1
    -5 -6 1
    -5 -6 1
    4 6 -1
    4 6 -1
    4 6 -1
    -4 -6 1
    -4 -6 1
    -4 -6 1
    3 6 -1
    3 6 -1
    3 6 -1
    3 6 -1
    -3 -6 1
    -3 -6 1
    -3 -6 1
    2 6 -1
    2 6 -1
    2 6 -1
    2 6 -1
    -2 -6 1
    -2 -6 1
    -2 -6 1
    1 6 -1
    1 6 -1
    1 6 -1
    -1 -6 1
    -1 -6 1
    -1 -6 1
    0 6 -1
    0 6 -1
    0 6 -1
    0 -6 1
    0 -6 1
    0 -6 1
    -1 6 -1
    -1 6 -1
    -1 6 -1
    1 -6 1
    1 -6 1
    1 -6 1
    -2 6 -1
    -2 6 -1
    2 -6 1
    2 -6 1
    2 -6 1
    -3 6 -1
    -3 6 -1
    3 -6 1
    3 -6 1
    3 -6 1
    -4 6 -1
    -4 6 -1
    4 -6 1
    -5 6 -1
    5 -6 1
    -6 6 -1
    6 -6 1
    7 -6 1
    -10 -5 1
    -9 -5 1
    8 5 -1
    -8 -5 1
    7 5 -1
    7 5 -1
    -7 -5 1
    6 5 -1
    6 5 -1
    -6 -5 1
    5 5 -1
    5 5 -1
    -5 -5 1
    -5 -5 1
    4 5 -1
    4 5 -1
    -4 -5 1
    -4 -5 1
    3 5 -1
    3 5 -1
    3 5 -1
    3 5 -1
    -3 -5 1
    -3 -5 1
    -3 -5 1
    2 5 -1
    2 5 -1
    2 5 -1
    -2 -5 1
    -2 -5 1
    -2 -5 1
    1 5 -1
    1 5 -1
    1 5 -1
    -1 -5 1
    -1 -5 1
    -1 -5 1
    0 5 -1
    0 5 -1
    0 5 -1
    0 -5 1
    0 -5 1
    0 -5 1
    -1 5 -1
    -1 5 -1
    -1 5 -1
    1 -5 1
    1 -5 1
    1 -5 1
    -2 5 -1
    -2 5 -1
    -2 5 -1
    2 -5 1
    2 -5 1
    2 -5 1
    -3 5 -1
    -3 5 -1
    -3 5 -1
    3 -5 1
    -4 5 -1
    -4 5 -1
    4 -5 1
    -5 5 -1
    5 -5 1
    -6 5 -1
    6 -5 1
    7 -5 1
    8 -5 1
    -10 -4 1
    -9 -4 1
    8 4 -1
    -8 -4 1
    7 4 -1
    -7 -4 1
    6 4 -1
    6 4 -1
    -6 -4 1
    5 4 -1
    5 4 -1
    -5 -4 1
    4 4 -1
    4 4 -1
    -4 -4 1
    -4 -4 1
    3 4 -1
    3 4 -1
    3 4 -1
    3 4 -1
    -3 -4 1
    -3 -4 1
    2 4 -1
    2 4 -1
    2 4 -1
    2 4 -1
    -2 -4 1
    -2 -4 1
    -2 -4 1
    -2 -4 1
    1 4 -1
    1 4 -1
    1 4 -1
    1 4 -1
    -1 -4 1
    -1 -4 1
    -1 -4 1
    -1 -4 1
    -1 -4 1
    0 4 -1
    0 4 -1
    0 4 -1
    0 -4 1
    0 -4 1
    0 -4 1
    0 -4 1
    -1 4 -1
    -1 4 -1
    -1 4 -1
    1 -4 1
    1 -4 1
    1 -4 1
    -2 4 -1
    -2 4 -1
    -2 4 -1
    2 -4 1
    2 -4 1
    2 -4 1
    -3 4 -1
    -3 4 -1
    -3 4 -1
    3 -4 1
    -4 4 -1
    -4 4 -1
    -4 4 -1
    4 -4 1
    -5 4 -1
    -5 4 -1
    5 -4 1
    -6 4 -1
    6 -4 1
    -7 4 -1
    7 -4 1
    8 -4 1
    -10 -3 1
    -9 -3 1
    8 3 -1
    -8 -3 1
    7 3 -1
    -7 -3 1
    6 3 -1
    -6 -3 1
    5 3 -1
    5 3 -1
    -5 -3 1
    4 3 -1
    4 3 -1
    -4 -3 1
    3 3 -1
    3 3 -1
    -3 -3 1
    -3 -3 1
    -3 -3 1
    2 3 -1
    2 3 -1
    2 3 -1
    2 3 -1
    -2 -3 1
    -2 -3 1
    -2 -3 1
    -2 -3 1
    1 3 -1
    -1 -3 1
    -1 -3 1
    -1 -3 1
    -1 -3 1
    -1 -3 1
    0 3 -1
    0 3 -1
    0 3 -1
    0 -3 1
    0 -3 1
    0 -3 1
    0 -3 1
    -1 3 -1
    -1 3 -1
    -1 3 -1
    1 -3 1
    1 -3 1
    1 -3 1
    1 -3 1
    -2 3 -1
    -2 3 -1
    -2 3 -1
    2 -3 1
    2 -3 1
    2 -3 1
    2 -3 1
    -3 3 -1
    -3 3 -1
    -3 3 -1
    3 -3 1
    -4 3 -1
    4 -3 1
    -5 3 -1
    5 -3 1
    -6 3 -1
    6 -3 1
    -7 3 -1
    7 -3 1
    8 -3 1
    9 -3 1
    -9 -2 1
    -8 -2 1
    7 2 -1
    -7 -2 1
    -7 -2 1
    6 2 -1
    -6 -2 1
    5 2 -1
    -5 -2 1
    4 2 -1
    4 2 -1
    -4 -2 1
    -4 -2 1
    3 2 -1
    3 2 -1
    -3 -2 1
    -3 -2 1
    -3 -2 1
    -3 -2 1
    2 2 -1
    -2 -2 1
    -2 -2 1
    -2 -2 1
    -2 -2 1
    1 2 -1
    -1 -2 1
    -1 -2 1
    -1 -2 1
    -1 2 -1
    -1 2 -1
    -1 2 -1
    1 -2 1
    1 -2 1
    -2 2 -1
    -2 2 -1
    2 -2 1
    2 -2 1
    2 -2 1
    -3 2 -1
    -3 2 -1
    3 -2 1
    3 -2 1
    -4 2 -1
    -4 2 -1
    4 -2 1
    -5 2 -1
    -5 2 -1
    5 -2 1
    -6 2 -1
    -6 2 -1
    6 -2 1
    -7 2 -1
    7 -2 1
    8 -2 1
    9 -2 1
    -9 -1 1
    -8 -1 1
    -7 -1 1
    -7 -1 1
    -7 -1 1
    6 1 -1
    6 1 -1
    -6 -1 1
    -6 -1 1
    -6 -1 1
    5 1 -1
    5 1 -1
    -5 -1 1
    4 1 -1
    4 1 -1
    -4 -1 1
    -4 -1 1
    3 1 -1
    3 1 -1
    3 1 -1
    -3 -1 1
    -3 -1 1
    2 1 -1
    -2 -1 1
    -2 -1 1
    -2 -1 1
    1 1 -1
    -1 1 -1
    -1 1 -1
    -1 1 -1
    -1 1 -1
    1 -1 1
    1 -1 1
    -2 1 -1
    -2 1 -1
    2 -1 1
    -3 1 -1
    -3 1 -1
    -3 1 -1
    3 -1 1
    -4 1 -1
    -4 1 -1
    4 -1 1
    -5 1 -1
    -5 1 -1
    5 -1 1
    -6 1 -1
    -6 1 -1
    6 -1 1
    -7 1 -1
    -7 1 -1
    7 -1 1
    -8 1 -1
    -8 1 -1
    8 -1 1
    9 -1 1
    -9 0 1
    8 0 -1
    -8 0 1
    7 0 -1
    -7 0 1
    -7 0 1
    -7 0 1
    6 0 -1
    -6 0 1
    -6 0 1
    -6 0 1
    5 0 -1
    -5 0 1
    -5 0 1
    4 0 -1
    4 0 -1
    -4 0 1
    -4 0 1
    -4 0 1
    3 0 -1
    3 0 -1
    -3 0 1
    -3 0 1
    2 0 -1
    2 0 -1
    -2 0 1
    -2 0 1
    1 0 -1
    1 0 -1
    -1 0 1
    -1 0 1
    -1 0 1
    -1 0 1
    -1 0 -1
    -2 0 -1
    -2 0 -1
    -2 0 -1
    2 0 1
    2 0 1
    -3 0 -1
    -3 0 -1
    -3 0 -1
    3 0 1
    3 0 1
    -4 0 -1
    -4 0 -1
    4 0 1
    -5 0 -1
    -5 0 -1
    5 0 1
    -6 0 -1
    -6 0 -1
    6 0 1
    -7 0 -1
    -7 0 -1
    7 0 1
    -8 0 -1
    -8 0 -1
    8 0 1
    -9 0 -1
    9 0 1
    9 -1 -1
    -9 1 1
    8 -1 -1
    -8 1 1
    7 -1 -1
    -7 1 1
    6 -1 -1
    -6 1 1
    -6 1 1
    5 -1 -1
    -5 1 1
    -5 1 1
    4 -1 -1
    -4 1 1
    -4 1 1
    -4 1 1
    3 -1 -1
    -3 1 1
    -3 1 1
    -3 1 1
    2 -1 -1
    -2 1 1
    -2 1 1
    1 -1 -1
    1 -1 -1
    -1 1 1
    -1 1 1
    -1 -1 -1
    -1 -1 -1
    -1 -1 -1
    -1 -1 -1
    1 1 1
    -2 -1 -1
    -2 -1 -1
    -2 -1 -1
    2 1 1
    2 1 1
    -3 -1 -1
    -3 -1 -1
    3 1 1
    3 1 1
    4 1 1
    4 1 1
    5 1 1
    5 1 1
    -6 -1 -1
    -6 -1 -1
    6 1 1
    6 1 1
    -7 -1 -1
    -7 -1 -1
    -7 -1 -1
    7 1 1
    -8 -1 -1
    -8 -1 -1
    -8 -1 -1
    8 1 1
    -9 -1 -1
    9 1 1
    -10 -1 -1
    9 -2 -1
    -9 2 1
    8 -2 -1
    7 -2 -1
    6 -2 -1
    -6 2 1
    5 -2 -1
    -5 2 1
    4 -2 -1
    -4 2 1
    -4 2 1
    3 -2 -1
    3 -2 -1
    3 -2 -1
    -3 2 1
    -3 2 1
    2 -2 -1
    2 -2 -1
    2 -2 -1
    -2 2 1
    1 -2 -1
    1 -2 -1
    -1 2 1
    -2 -2 -1
    -2 -2 -1
    -2 -2 -1
    -2 -2 -1
    -2 -2 -1
    2 2 1
    -3 -2 -1
    -3 -2 -1
    -3 -2 -1
    3 2 1
    3 2 1
    -4 -2 -1
    4 2 1
    4 2 1
    -5 -2 -1
    5 2 1
    5 2 1
    -6 -2 -1
    6 2 1
    6 2 1
    -7 -2 -1
    -7 -2 -1
    7 2 1
    7 2 1
    -8 -2 -1
    -8 -2 -1
    -8 -2 -1
    -9 -2 -1
    -10 -2 -1
    8 -3 -1
    7 -3 -1
    6 -3 -1
    -6 3 1
    5 -3 -1
    -5 3 1
    4 -3 -1
    -4 3 1
    3 -3 -1
    3 -3 -1
    3 -3 -1
    -3 3 1
    2 -3 -1
    2 -3 -1
    2 -3 -1
    2 -3 -1
    -2 3 1
    1 -3 -1
    1 -3 -1
    1 -3 -1
    -1 3 1
    -1 3 1
    0 -3 -1
    0 -3 -1
    0 -3 -1
    0 3 1
    0 3 1
    0 3 1
    -1 -3 -1
    -1 -3 -1
    -1 -3 -1
    -1 -3 -1
    1 3 1
    1 3 1
    1 3 1
    -2 -3 -1
    -2 -3 -1
    -2 -3 -1
    -2 -3 -1
    -2 -3 -1
    2 3 1
    2 3 1
    2 3 1
    -3 -3 -1
    -3 -3 -1
    -3 -3 -1
    3 3 1
    3 3 1
    -4 -3 -1
    -4 -3 -1
    4 3 1
    4 3 1
    -5 -3 -1
    5 3 1
    -6 -3 -1
    6 3 1
    -7 -3 -1
    7 3 1
    -8 -3 -1
    8 3 1
    -9 -3 -1
    -9 -3 -1
    -9 -3 -1
    9 3 1
    -10 -3 -1
    8 -4 -1
    7 -4 -1
    6 -4 -1
    -6 4 1
    5 -4 -1
    -5 4 1
    4 -4 -1
    -4 4 1
    3 -4 -1
    -3 4 1
    2 -4 -1
    2 -4 -1
    2 -4 -1
    2 -4 -1
    -2 4 1
    -2 4 1
    1 -4 -1
    1 -4 -1
    1 -4 -1
    1 -4 -1
    -1 4 1
    -1 4 1
    0 -4 -1
    0 -4 -1
    0 -4 -1
    0 4 1
    0 4 1
    0 4 1
    -1 -4 -1
    -1 -4 -1
    -1 -4 -1
    -1 -4 -1
    1 4 1
    1 4 1
    1 4 1
    1 4 1
    -2 -4 -1
    -2 -4 -1
    -2 -4 -1
    -2 -4 -1
    2 4 1
    2 4 1
    2 4 1
    2 4 1
    2 4 1
    -3 -4 -1
    -3 -4 -1
    -3 -4 -1
    -3 -4 -1
    3 4 1
    3 4 1
    -4 -4 -1
    4 4 1
    4 4 1
    -5 -4 -1
    5 4 1
    5 4 1
    -6 -4 -1
    6 4 1
    -7 -4 -1
    7 4 1
    -8 -4 -1
    8 4 1
    -9 -4 -1
    9 4 1
    -10 -4 -1
    8 -5 -1
    7 -5 -1
    6 -5 -1
    5 -5 -1
    -5 5 1
    4 -5 -1
    -4 5 1
    3 -5 -1
    -3 5 1
    -3 5 1
    2 -5 -1
    2 -5 -1
    2 -5 -1
    -2 5 1
    -2 5 1
    1 -5 -1
    1 -5 -1
    -1 5 1
    -1 5 1
    0 -5 -1
    0 -5 -1
    0 -5 -1
    0 5 1
    0 5 1
    0 5 1
    0 5 1
    -1 -5 -1
    -1 -5 -1
    -1 -5 -1
    1 5 1
    1 5 1
    1 5 1
    1 5 1
    -2 -5 -1
    -2 -5 -1
    -2 -5 -1
    -2 -5 -1
    2 5 1
    2 5 1
    2 5 1
    2 5 1
    2 5 1
    -3 -5 -1
    -3 -5 -1
    -3 -5 -1
    -3 -5 -1
    3 5 1
    3 5 1
    3 5 1
    3 5 1
    -4 -5 -1
    -4 -5 -1
    -4 -5 -1
    4 5 1
    4 5 1
    -5 -5 -1
    5 5 1
    5 5 1
    -6 -5 -1
    6 5 1
    6 5 1
    -7 -5 -1
    7 5 1
    -8 -5 -1
    8 5 1
    -9 -5 -1
    9 5 1
    -10 -5 -1
    7 -6 -1
    6 -6 -1
    5 -6 -1
    -5 6 1
    4 -6 -1
    -4 6 1
    3 -6 -1
    3 -6 -1
    3 -6 -1
    -3 6 1
    -3 6 1
    2 -6 -1
    2 -6 -1
    2 -6 -1
    -2 6 1
    -2 6 1
    1 -6 -1
    1 -6 -1
    1 -6 -1
    -1 6 1
    -1 6 1
    -1 6 1
    0 -6 -1
    0 -6 -1
    0 6 1
    0 6 1
    0 6 1
    -1 -6 -1
    -1 -6 -1
    -1 -6 -1
    1 6 1
    1 6 1
    1 6 1
    1 6 1
    -2 -6 -1
    -2 -6 -1
    -2 -6 -1
    2 6 1
    2 6 1
    2 6 1
    2 6 1
    -3 -6 -1
    -3 -6 -1
    -3 -6 -1
    3 6 1
    3 6 1
    3 6 1
    3 6 1
    -4 -6 -1
    -4 -6 -1
    -4 -6 -1
    4 6 1
    4 6 1
    -5 -6 -1
    -5 -6 -1
    -5 -6 -1
    5 6 1
    5 6 1
    -6 -6 -1
    6 6 1
    6 6 1
    -7 -6 -1
    7 6 1
    7 6 1
    8 6 1
    -9 -6 -1
    9 6 1
    -10 -6 -1
    7 -7 -1
    6 -7 -1
    5 -7 -1
    -5 7 1
    4 -7 -1
    -4 7 1
    3 -7 -1
    3 -7 -1
    3 -7 -1
    -3 7 1
    -3 7 1
    -3 7 1
    2 -7 -1
    2 -7 -1
    2 -7 -1
    -2 7 1
    -2 7 1
    -2 7 1
    1 -7 -1
    1 -7 -1
    1 -7 -1
    -1 7 1
    -1 7 1
    -1 7 1
    0 -7 -1
    0 -7 -1
    0 -7 -1
    0 7 1
    0 7 1
    0 7 1
    0 7 1
    -1 -7 -1
    -1 -7 -1
    -1 -7 -1
    1 7 1
    1 7 1
    1 7 1
    1 7 1
    -2 -7 -1
    -2 -7 -1
    -2 -7 -1
    2 7 1
    2 7 1
    2 7 1
    2 7 1
    2 7 1
    -3 -7 -1
    -3 -7 -1
    -3 -7 -1
    3 7 1
    3 7 1
    3 7 1
    3 7 1
    -4 -7 -1
    -4 -7 -1
    -4 -7 -1
    4 7 1
    4 7 1
    4 7 1
    4 7 1
    -5 -7 -1
    -5 -7 -1
    -5 -7 -1
    5 7 1
    5 7 1
    -6 -7 -1
    6 7 1
    6 7 1
    -7 -7 -1
    7 7 1
    7 7 1
    -8 -7 -1
    8 7 1
    -9 -7 -1
    9 7 1
    6 -8 -1
    5 -8 -1
    4 -8 -1
    -4 8 1
    3 -8 -1
    3 -8 -1
    -3 8 1
    2 -8 -1
    2 -8 -1
    -2 8 1
    -2 8 1
    -2 8 1
    1 -8 -1
    1 -8 -1
    -1 8 1
    -1 8 1
    -1 8 1
    -1 8 1
    0 -8 -1
    0 -8 -1
    0 -8 -1
    0 8 1
    0 8 1
    0 8 1
    0 8 1
    -1 -8 -1
    -1 -8 -1
    -1 -8 -1
    1 8 1
    1 8 1
    1 8 1
    1 8 1
    -2 -8 -1
    -2 -8 -1
    -2 -8 -1
    2 8 1
    2 8 1
    2 8 1
    2 8 1
    -3 -8 -1
    -3 -8 -1
    -3 -8 -1
    3 8 1
    3 8 1
    3 8 1
    3 8 1
    -4 -8 -1
    -4 -8 -1
    -4 -8 -1
    4 8 1
    4 8 1
    4 8 1
    4 8 1
    -5 -8 -1
    5 8 1
    5 8 1
    -6 -8 -1
    6 8 1
    6 8 1
    -7 -8 -1
    7 8 1
    7 8 1
    -8 -8 -1
    8 8 1
    8 8 1
    9 8 1
    6 -9 -1
    5 -9 -1
    4 -9 -1
    -4 9 1
    3 -9 -1
    3 -9 -1
    -3 9 1
    2 -9 -1
    2 -9 -1
    -2 9 1
    -2 9 1
    -2 9 1
    1 -9 -1
    1 -9 -1
    -1 9 1
    -1 9 1
    -1 9 1
    -1 9 1
    0 -9 -1
    0 -9 -1
    0 -9 -1
    0 9 1
    0 9 1
    0 9 1
    0 9 1
    -1 -9 -1
    -1 -9 -1
    -1 -9 -1
    1 9 1
    1 9 1
    1 9 1
    1 9 1
    -2 -9 -1
    -2 -9 -1
    -2 -9 -1
    2 9 1
    2 9 1
    2 9 1
    2 9 1
    -3 -9 -1
    -3 -9 -1
    -3 -9 -1
    3 9 1
    3 9 1
    3 9 1
    3 9 1
    -4 -9 -1
    -4 -9 -1
    -4 -9 -1
    4 9 1
    4 9 1
    4 9 1
    -5 -9 -1
    5 9 1
    5 9 1
    -6 -9 -1
    6 9 1
    6 9 1
    -7 -9 -1
    7 9 1
    7 9 1
    -8 -9 -1
    8 9 1
    8 9 1
    9 9 1
    5 -10 -1
    4 -10 -1
    -4 10 1
    3 -10 -1
    3 -10 -1
    -3 10 1
    2 -10 -1
    2 -10 -1
    -2 10 1
    -2 10 1
    -2 10 1
    1 -10 -1
    1 -10 -1
    -1 10 1
    -1 10 1
    -1 10 1
    -1 10 1
    0 -10 -1
    0 -10 -1
    0 10 1
    0 10 1
    0 10 1
    0 10 1
    -1 -10 -1
    -1 -10 -1
    -1 -10 -1
    1 10 1
    1 10 1
    1 10 1
    1 10 1
    -2 -10 -1
    -2 -10 -1
    2 10 1
    2 10 1
    2 10 1
    2 10 1
    -3 -10 -1
    -3 -10 -1
    -3 -10 -1
    3 10 1
    3 10 1
    3 10 1
    3 10 1
    -4 -10 -1
    -4 -10 -1
    4 10 1
    4 10 1
    4 10 1
    -5 -10 -1
    5 10 1
    5 10 1
    5 10 1
    -6 -10 -1
    6 10 1
    6 10 1
    -7 -10 -1
    7 10 1
    7 10 1
    8 10 1
    9 10 1
    4 -11 -1
    -4 11 1
    3 -11 -1
    3 -11 -1
    -3 11 1
    -3 11 1
    2 -11 -1
    2 -11 -1
    -2 11 1
    -2 11 1
    1 -11 -1
    1 -11 -1
    -1 11 1
    -1 11 1
    -1 11 1
    -1 11 1
    0 -11 -1
    0 -11 -1
    0 11 1
    0 11 1
    0 11 1
    0 11 1
    -1 -11 -1
    -1 -11 -1
    1 11 1
    1 11 1
    1 11 1
    1 11 1
    -2 -11 -1
    -2 -11 -1
    -2 -11 -1
    2 11 1
    2 11 1
    2 11 1
    -3 -11 -1
    -3 -11 -1
    -3 -11 -1
    3 11 1
    3 11 1
    3 11 1
    -4 -11 -1
    -4 -11 -1
    4 11 1
    4 11 1
    4 11 1
    -5 -11 -1
    5 11 1
    5 11 1
    5 11 1
    -6 -11 -1
    6 11 1
    6 11 1
    7 11 1
    7 11 1
    8 11 1
    3 -12 -1
    3 -12 -1
    -3 12 1
    -3 12 1
    2 -12 -1
    2 -12 -1
    -2 12 1
    -2 12 1
    1 -12 -1
    1 -12 -1
    -1 12 1
    -1 12 1
    -1 12 1
    0 -12 -1
    0 -12 -1
    0 12 1
    0 12 1
    0 12 1
    -1 -12 -1
    -1 -12 -1
    1 12 1
    1 12 1
    1 12 1
    -2 -12 -1
    -2 -12 -1
    2 12 1
    2 12 1
    2 12 1
    -3 -12 -1
    -3 -12 -1
    3 12 1
    3 12 1
    3 12 1
    -4 -12 -1
    -4 -12 -1
    4 12 1
    4 12 1
    4 12 1
    -5 -12 -1
    5 12 1
    5 12 1
    5 12 1
    6 12 1
    6 12 1
    7 12 1
    8 12 1
    2 -13 -1
    2 -13 -1
    -2 13 1
    -2 13 1
    1 -13 -1
    1 -13 -1
    -1 13 1
    -1 13 1
    -1 13 1
    0 -13 -1
    0 -13 -1
    0 13 1
    0 13 1
    0 13 1
    -1 -13 -1
    -1 -13 -1
    1 13 1
    1 13 1
    1 13 1
    -2 -13 -1
    -2 -13 -1
    2 13 1
    2 13 1
    2 13 1
    -3 -13 -1
    -3 -13 -1
    3 13 1
    3 13 1
    3 13 1
    -4 -13 -1
    -4 -13 -1
    4 13 1
    4 13 1
    4 13 1
    5 13 1
    5 13 1
    5 13 1
    6 13 1
    7 13 1
    0 -14 -1
    0 -14 -1
    0 14 1
    0 14 1
    0 14 1
    -1 -14 -1
    -1 -14 -1
    1 14 1
    1 14 1
    1 14 1
    -2 -14 -1
    -2 -14 -1
    2 14 1
    2 14 1
    2 14 1
    -3 -14 -1
    -3 -14 -1
    3 14 1
    3 14 1
    3 14 1
    4 14 1
    4 14 1
    4 14 1
    5 14 1
    5 14 1
    4 14 -2
    4 14 -2
    4 14 -2
    -4 -14 2
    3 14 -2
    3 14 -2
    3 14 -2
    -3 -14 2
    -3 -14 2
    2 14 -2
    2 14 -2
    2 14 -2
    -2 -14 2
    -2 -14 2
    1 14 -2
    1 14 -2
    1 14 -2
    -1 -14 2
    -1 -14 2
    0 14 -2
    6 13 -2
    6 13 -2
    -6 -13 2
    5 13 -2
    5 13 -2
    5 13 -2
    -5 -13 2
    4 13 -2
    4 13 -2
    4 13 -2
    -4 -13 2
    3 13 -2
    3 13 -2
    3 13 -2
    -3 -13 2
    -3 -13 2
    2 13 -2
    2 13 -2
    2 13 -2
    -2 -13 2
    -2 -13 2
    1 13 -2
    1 13 -2
    1 13 -2
    -1 -13 2
    -1 -13 2
    0 13 -2
    0 13 -2
    0 13 -2
    0 -13 2
    0 -13 2
    -1 13 -2
    -1 13 -2
    -1 13 -2
    1 -13 2
    1 -13 2
    -2 13 -2
    2 -13 2
    7 12 -2
    7 12 -2
    -7 -12 2
    6 12 -2
    6 12 -2
    -6 -12 2
    5 12 -2
    5 12 -2
    5 12 -2
    -5 -12 2
    4 12 -2
    4 12 -2
    4 12 -2
    -4 -12 2
    -4 -12 2
    3 12 -2
    3 12 -2
    3 12 -2
    -3 -12 2
    -3 -12 2
    2 12 -2
    2 12 -2
    2 12 -2
    -2 -12 2
    -2 -12 2
    1 12 -2
    1 12 -2
    1 12 -2
    -1 -12 2
    -1 -12 2
    0 12 -2
    0 12 -2
    0 12 -2
    0 -12 2
    0 -12 2
    -1 12 -2
    -1 12 -2
    -1 12 -2
    1 -12 2
    1 -12 2
    -2 12 -2
    -2 12 -2
    2 -12 2
    2 -12 2
    -3 12 -2
    -3 12 -2
    3 -12 2
    3 -12 2
    8 11 -2
    -8 -11 2
    7 11 -2
    7 11 -2
    -7 -11 2
    6 11 -2
    6 11 -2
    -6 -11 2
    5 11 -2
    5 11 -2
    5 11 -2
    -5 -11 2
    4 11 -2
    4 11 -2
    4 11 -2
    -4 -11 2
    -4 -11 2
    3 11 -2
    3 11 -2
    3 11 -2
    -3 -11 2
    -3 -11 2
    2 11 -2
    2 11 -2
    2 11 -2
    -2 -11 2
    -2 -11 2
    1 11 -2
    1 11 -2
    1 11 -2
    -1 -11 2
    -1 -11 2
    0 11 -2
    0 11 -2
    0 11 -2
    0 -11 2
    0 -11 2
    -1 11 -2
    -1 11 -2
    -1 11 -2
    1 -11 2
    1 -11 2
    -2 11 -2
    -2 11 -2
    2 -11 2
    2 -11 2
    -3 11 -2
    -3 11 -2
    3 -11 2
    3 -11 2
    -4 11 -2
    -4 11 -2
    4 -11 2
    8 10 -2
    8 10 -2
    -8 -10 2
    7 10 -2
    7 10 -2
    -7 -10 2
    6 10 -2
    6 10 -2
    -6 -10 2
    5 10 -2
    5 10 -2
    5 10 -2
    -5 -10 2
    4 10 -2
    4 10 -2
    4 10 -2
    -4 -10 2
    -4 -10 2
    3 10 -2
    3 10 -2
    3 10 -2
    -3 -10 2
    -3 -10 2
    -3 -10 2
    2 10 -2
    2 10 -2
    2 10 -2
    -2 -10 2
    -2 -10 2
    -2 -10 2
    1 10 -2
    1 10 -2
    1 10 -2
    -1 -10 2
    -1 -10 2
    -1 -10 2
    0 10 -2
    0 10 -2
    0 10 -2
    0 -10 2
    0 -10 2
    -1 10 -2
    -1 10 -2
    -1 10 -2
    1 -10 2
    1 -10 2
    -2 10 -2
    -2 10 -2
    2 -10 2
    2 -10 2
    -3 10 -2
    -3 10 -2
    3 -10 2
    3 -10 2
    -4 10 -2
    -4 10 -2
    4 -10 2
    -5 10 -2
    -5 10 -2
    5 -10 2
    9 9 -2
    -9 -9 2
    8 9 -2
    8 9 -2
    -8 -9 2
    7 9 -2
    7 9 -2
    -7 -9 2
    6 9 -2
    6 9 -2
    -6 -9 2
    5 9 -2
    5 9 -2
    5 9 -2
    5 9 -2
    -5 -9 2
    4 9 -2
    4 9 -2
    4 9 -2
    -4 -9 2
    -4 -9 2
    3 9 -2
    3 9 -2
    3 9 -2
    -3 -9 2
    -3 -9 2
    -3 -9 2
    2 9 -2
    2 9 -2
    2 9 -2
    -2 -9 2
    -2 -9 2
    -2 -9 2
    1 9 -2
    1 9 -2
    1 9 -2
    -1 -9 2
    -1 -9 2
    -1 -9 2
    0 9 -2
    0 9 -2
    0 9 -2
    0 -9 2
    0 -9 2
    0 -9 2
    -1 9 -2
    -1 9 -2
    -1 9 -2
    1 -9 2
    1 -9 2
    -2 9 -2
    -2 9 -2
    -2 9 -2
    2 -9 2
    2 -9 2
    -3 9 -2
    -3 9 -2
    3 -9 2
    3 -9 2
    -4 9 -2
    -4 9 -2
    4 -9 2
    -5 9 -2
    -5 9 -2
    5 -9 2
    6 -9 2
    9 8 -2
    -9 -8 2
    8 8 -2
    8 8 -2
    -8 -8 2
    7 8 -2
    7 8 -2
    -7 -8 2
    6 8 -2
    6 8 -2
    -6 -8 2
    5 8 -2
    5 8 -2
    4 8 -2
    4 8 -2
    4 8 -2
    4 8 -2
    -4 -8 2
    -4 -8 2
    -4 -8 2
    3 8 -2
    3 8 -2
    3 8 -2
    -3 -8 2
    -3 -8 2
    -3 -8 2
    2 8 -2
    2 8 -2
    -2 -8 2
    -2 -8 2
    -2 -8 2
    1 8 -2
    1 8 -2
    1 8 -2
    -1 -8 2
    -1 -8 2
    -1 -8 2
    0 8 -2
    0 8 -2
    0 8 -2
    0 -8 2
    0 -8 2
    0 -8 2
    -1 8 -2
    -1 8 -2
    -1 8 -2
    1 -8 2
    1 -8 2
    1 -8 2
    -2 8 -2
    -2 8 -2
    -2 8 -2
    2 -8 2
    2 -8 2
    -3 8 -2
    -3 8 -2
    3 -8 2
    3 -8 2
    -4 8 -2
    -4 8 -2
    4 -8 2
    -5 8 -2
    5 -8 2
    -6 8 -2
    6 -8 2
    -9 -7 2
    8 7 -2
    8 7 -2
    -8 -7 2
    7 7 -2
    7 7 -2
    -7 -7 2
    6 7 -2
    6 7 -2
    -6 -7 2
    5 7 -2
    5 7 -2
    -5 -7 2
    4 7 -2
    4 7 -2
    4 7 -2
    4 7 -2
    -4 -7 2
    -4 -7 2
    -4 -7 2
    3 7 -2
    3 7 -2
    3 7 -2
    3 7 -2
    -3 -7 2
    -3 -7 2
    -3 -7 2
    2 7 -2
    2 7 -2
    -2 -7 2
    -2 -7 2
    -2 -7 2
    1 7 -2
    1 7 -2
    1 7 -2
    -1 -7 2
    -1 -7 2
    -1 -7 2
    0 7 -2
    0 7 -2
    0 7 -2
    0 -7 2
    0 -7 2
    0 -7 2
    -1 7 -2
    -1 7 -2
    -1 7 -2
    1 -7 2
    1 -7 2
    1 -7 2
    -2 7 -2
    -2 7 -2
    -2 7 -2
    2 -7 2
    2 -7 2
    2 -7 2
    -3 7 -2
    -3 7 -2
    -3 7 -2
    3 -7 2
    3 -7 2
    3 -7 2
    -4 7 -2
    4 -7 2
    -5 7 -2
    5 -7 2
    -6 7 -2
    6 -7 2
    7 -7 2
    -9 -6 2
    8 6 -2
    8 6 -2
    -8 -6 2
    7 6 -2
    7 6 -2
    -7 -6 2
    6 6 -2
    6 6 -2
    -6 -6 2
    5 6 -2
    5 6 -2
    -5 -6 2
    4 6 -2
    4 6 -2
    4 6 -2
    4 6 -2
    -4 -6 2
    -4 -6 2
    -4 -6 2
    3 6 -2
    3 6 -2
    3 6 -2
    3 6 -2
    -3 -6 2
    -3 -6 2
    -3 -6 2
    2 6 -2
    2 6 -2
    2 6 -2
    -2 -6 2
    -2 -6 2
    -2 -6 2
    1 6 -2
    1 6 -2
    1 6 -2
    -1 -6 2
    -1 -6 2
    -1 -6 2
    0 6 -2
    0 6 -2
    0 6 -2
    0 -6 2
    0 -6 2
    0 -6 2
    -1 6 -2
    -1 6 -2
    -1 6 -2
    -1 6 -2
    1 -6 2
    1 -6 2
    1 -6 2
    -2 6 -2
    -2 6 -2
    -2 6 -2
    -2 6 -2
    2 -6 2
    2 -6 2
    2 -6 2
    -3 6 -2
    -3 6 -2
    -3 6 -2
    3 -6 2
    3 -6 2
    3 -6 2
    -4 6 -2
    -4 6 -2
    4 -6 2
    -5 6 -2
    5 -6 2
    -6 6 -2
    6 -6 2
    -7 6 -2
    7 -6 2
    -9 -5 2
    -8 -5 2
    7 5 -2
    7 5 -2
    -7 -5 2
    6 5 -2
    6 5 -2
    -6 -5 2
    5 5 -2
    5 5 -2
    -5 -5 2
    -5 -5 2
    4 5 -2
    4 5 -2
    -4 -5 2
    -4 -5 2
    3 5 -2
    3 5 -2
    3 5 -2
    3 5 -2
    -3 -5 2
    -3 -5 2
    2 5 -2
    2 5 -2
    -2 -5 2
    -2 -5 2
    -2 -5 2
    1 5 -2
    1 5 -2
    -1 -5 2
    -1 -5 2
    -1 -5 2
    0 5 -2
    0 5 -2
    0 5 -2
    0 5 -2
    0 -5 2
    0 -5 2
    0 -5 2
    -1 5 -2
    -1 5 -2
    -1 5 -2
    -1 5 -2
    1 -5 2
    1 -5 2
    1 -5 2
    1 -5 2
    -2 5 -2
    -2 5 -2
    -2 5 -2
    2 -5 2
    2 -5 2
    2 -5 2
    -3 5 -2
    -3 5 -2
    -3 5 -2
    3 -5 2
    -4 5 -2
    -4 5 -2
    4 -5 2
    -5 5 -2
    5 -5 2
    -6 5 -2
    6 -5 2
    -7 5 -2
    7 -5 2
    8 -5 2
    -9 -4 2
    -8 -4 2
    7 4 -2
    -7 -4 2
    6 4 -2
    6 4 -2
    -6 -4 2
    5 4 -2
    5 4 -2
    -5 -4 2
    -5 -4 2
    4 4 -2
    4 4 -2
    -4 -4 2
    -4 -4 2
    3 4 -2
    3 4 -2
    3 4 -2
    3 4 -2
    -3 -4 2
    -3 -4 2
    2 4 -2
    2 4 -2
    2 4 -2
    -2 -4 2
    -2 -4 2
    1 4 -2
    1 4 -2
    1 4 -2
    1 4 -2
    -1 -4 2
    -1 -4 2
    -1 -4 2
    0 4 -2
    0 4 -2
    0 4 -2
    0 4 -2
    0 -4 2
    0 -4 2
    0 -4 2
    -1 4 -2
    -1 4 -2
    -1 4 -2
    -1 4 -2
    1 -4 2
    1 -4 2
    1 -4 2
    1 -4 2
    -2 4 -2
    -2 4 -2
    -2 4 -2
    2 -4 2
    2 -4 2
    2 -4 2
    -3 4 -2
    -3 4 -2
    -3 4 -2
    3 -4 2
    -4 4 -2
    -4 4 -2
    -4 4 -2
    4 -4 2
    -5 4 -2
    -5 4 -2
    5 -4 2
    -6 4 -2
    6 -4 2
    -7 4 -2
    7 -4 2
    8 -4 2
    -9 -3 2
    -8 -3 2
    7 3 -2
    -7 -3 2
    6 3 -2
    -6 -3 2
    5 3 -2
    5 3 -2
    -5 -3 2
    4 3 -2
    4 3 -2
    -4 -3 2
    -4 -3 2
    3 3 -2
    3 3 -2
    -3 -3 2
    -3 -3 2
    -3 -3 2
    2 3 -2
    2 3 -2
    2 3 -2
    -2 -3 2
    -2 -3 2
    -2 -3 2
    -2 -3 2
    1 3 -2
    1 3 -2
    1 3 -2
    -1 -3 2
    -1 -3 2
    -1 -3 2
    -1 -3 2
    -1 -3 2
    0 3 -2
    0 3 -2
    0 3 -2
    0 3 -2
    0 -3 2
    0 -3 2
    0 -3 2
    0 -3 2
    0 -3 2
    -1 3 -2
    -1 3 -2
    -1 3 -2
    -1 3 -2
    1 -3 2
    1 -3 2
    1 -3 2
    1 -3 2
    1 -3 2
    -2 3 -2
    -2 3 -2
    -2 3 -2
    2 -3 2
    2 -3 2
    2 -3 2
    -3 3 -2
    -3 3 -2
    -3 3 -2
    3 -3 2
    -4 3 -2
    -4 3 -2
    4 -3 2
    -5 3 -2
    5 -3 2
    -6 3 -2
    6 -3 2
    -7 3 -2
    7 -3 2
    -8 3 -2
    8 -3 2
    9 -3 2
    -9 -2 2
    -8 -2 2
    7 2 -2
    -7 -2 2
    -7 -2 2
    6 2 -2
    -6 -2 2
    5 2 -2
    5 2 -2
    -5 -2 2
    4 2 -2
    4 2 -2
    -4 -2 2
    -4 -2 2
    3 2 -2
    3 2 -2
    -3 -2 2
    -3 -2 2
    -3 -2 2
    2 2 -2
    2 2 -2
    2 2 -2
    -2 -2 2
    -2 -2 2
    -2 -2 2
    -2 -2 2
    1 2 -2
    1 2 -2
    -1 -2 2
    -1 -2 2
    -1 -2 2
    -1 -2 2
    0 2 -2
    0 2 -2
    0 -2 2
    0 -2 2
    0 -2 2
    -1 2 -2
    -1 2 -2
    -1 2 -2
    -1 2 -2
    1 -2 2
    1 -2 2
    -2 2 -2
    -2 2 -2
    -2 2 -2
    -2 2 -2
    2 -2 2
    2 -2 2
    2 -2 2
    -3 2 -2
    -3 2 -2
    -3 2 -2
    3 -2 2
    -4 2 -2
    -4 2 -2
    4 -2 2
    -5 2 -2
    -5 2 -2
    5 -2 2
    -6 2 -2
    -6 2 -2
    6 -2 2
    -7 2 -2
    -7 2 -2
    7 -2 2
    -8 2 -2
    8 -2 2
    9 -2 2
    -9 -1 2
    -8 -1 2
    -7 -1 2
    -7 -1 2
    6 1 -2
    -6 -1 2
    -6 -1 2
    -6 -1 2
    5 1 -2
    -5 -1 2
    -5 -1 2
    -5 -1 2
    4 1 -2
    -4 -1 2
    -4 -1 2
    3 1 -2
    3 1 -2
    -3 -1 2
    -3 -1 2
    -3 -1 2
    2 1 -2
    2 1 -2
    2 1 -2
    -2 -1 2
    -2 -1 2
    -2 -1 2
    -2 -1 2
    1 1 -2
    1 1 -2
    -1 -1 2
    -1 -1 2
    -1 -1 2
    -1 -1 2
    0 1 -2
    0 1 -2
    0 -1 2
    0 -1 2
    0 -1 2
    -1 1 -2
    -1 1 -2
    -1 1 -2
    -1 1 -2
    1 -1 2
    1 -1 2
    -2 1 -2
    -2 1 -2
    -2 1 -2
    -2 1 -2
    2 -1 2
    2 -1 2
    2 -1 2
    -3 1 -2
    -3 1 -2
    3 -1 2
    -4 1 -2
    -4 1 -2
    4 -1 2
    -5 1 -2
    -5 1 -2
    5 -1 2
    -6 1 -2
    -6 1 -2
    6 -1 2
    -7 1 -2
    -7 1 -2
    7 -1 2
    -8 1 -2
    -8 1 -2
    8 -1 2
    9 -1 2
    -9 0 2
    -8 0 2
    7 0 -2
    -7 0 2
    6 0 -2
    -6 0 2
    -6 0 2
    -6 0 2
    5 0 -2
    -5 0 2
    -5 0 2
    -5 0 2
    -5 0 2
    4 0 -2
    -4 0 2
    -4 0 2
    -4 0 2
    -4 0 2
    3 0 -2
    3 0 -2
    -3 0 2
    -3 0 2
    -3 0 2
    -3 0 2
    2 0 -2
    2 0 -2
    2 0 -2
    -2 0 2
    -2 0 2
    -2 0 2
    -2 0 2
    -2 0 2
    1 0 -2
    -1 0 2
    -1 0 2
    -1 0 2
    -1 0 2
    0 0 2
    -1 0 -2
    -1 0 -2
    -1 0 -2
    -1 0 -2
    -1 0 -2
    1 0 2
    1 0 2
    -2 0 -2
    -2 0 -2
    -2 0 -2
    2 0 2
    2 0 2
    -3 0 -2
    -3 0 -2
    -3 0 -2
    3 0 2
    3 0 2
    -4 0 -2
    -4 0 -2
    4 0 2
    -5 0 -2
    -5 0 -2
    5 0 2
    -6 0 -2
    -6 0 -2
    6 0 2
    -7 0 -2
    -7 0 -2
    7 0 2
    -8 0 -2
    -8 0 -2
    8 0 2
    -9 0 -2
    -9 0 -2
    9 0 2
    -10 0 -2
    10 0 2
    -9 1 2
    8 -1 -2
    -8 1 2
    7 -1 -2
    -7 1 2
    6 -1 -2
    -6 1 2
    -6 1 2
    5 -1 -2
    -5 1 2
    -5 1 2
    4 -1 -2
    -4 1 2
    -4 1 2
    3 -1 -2
    -3 1 2
    -3 1 2
    -3 1 2
    2 -1 -2
    2 -1 -2
    -2 1 2
    -2 1 2
    1 -1 -2
    1 -1 -2
    -1 1 2
    -1 1 2
    -2 -1 -2
    -2 -1 -2
    2 1 2
    2 1 2
    -3 -1 -2
    3 1 2
    3 1 2
    -4 -1 -2
    4 1 2
    4 1 2
    -5 -1 -2
    5 1 2
    5 1 2
    -6 -1 -2
    -6 -1 -2
    6 1 2
    6 1 2
    -7 -1 -2
    -7 -1 -2
    7 1 2
    -8 -1 -2
    -8 -1 -2
    -8 -1 -2
    8 1 2
    -9 -1 -2
    -9 -1 -2
    -9 -1 -2
    9 1 2
    -10 -1 -2
    9 -2 -2
    -9 2 2
    8 -2 -2
    -8 2 2
    7 -2 -2
    6 -2 -2
    -6 2 2
    5 -2 -2
    -5 2 2
    -5 2 2
    4 -2 -2
    -4 2 2
    -4 2 2
    -4 2 2
    3 -2 -2
    3 -2 -2
    -3 2 2
    -3 2 2
    -3 2 2
    2 -2 -2
    2 -2 -2
    2 -2 -2
    2 -2 -2
    2 -2 -2
    -2 2 2
    -2 2 2
    1 -2 -2
    1 -2 -2
    -1 2 2
    -1 2 2
    -2 -2 -2
    -2 -2 -2
    -2 -2 -2
    -2 -2 -2
    -2 -2 -2
    2 2 2
    -3 -2 -2
    -3 -2 -2
    3 2 2
    3 2 2
    -4 -2 -2
    4 2 2
    4 2 2
    5 2 2
    5 2 2
    -6 -2 -2
    6 2 2
    6 2 2
    -7 -2 -2
    -7 -2 -2
    -7 -2 -2
    7 2 2
    7 2 2
    -8 -2 -2
    -8 -2 -2
    -8 -2 -2
    8 2 2
    -9 -2 -2
    -9 -2 -2
    -9 -2 -2
    -10 -2 -2
    8 -3 -2
    -8 3 2
    7 -3 -2
    6 -3 -2
    5 -3 -2
    -5 3 2
    4 -3 -2
    4 -3 -2
    -4 3 2
    -4 3 2
    -4 3 2
    3 -3 -2
    3 -3 -2
    3 -3 -2
    -3 3 2
    -3 3 2
    2 -3 -2
    2 -3 -2
    2 -3 -2
    2 -3 -2
    -2 3 2
    -2 3 2
    1 -3 -2
    1 -3 -2
    1 -3 -2
    -1 3 2
    -1 3 2
    0 -3 -2
    0 -3 -2
    0 3 2
    0 3 2
    0 3 2
    -1 -3 -2
    -1 -3 -2
    -1 -3 -2
    1 3 2
    1 3 2
    1 3 2
    -2 -3 -2
    -2 -3 -2
    -2 -3 -2
    -2 -3 -2
    2 3 2
    2 3 2
    2 3 2
    -3 -3 -2
    -3 -3 -2
    -3 -3 -2
    -3 -3 -2
    3 3 2
    3 3 2
    -4 -3 -2
    -4 -3 -2
    4 3 2
    -5 -3 -2
    5 3 2
    -6 -3 -2
    6 3 2
    -7 -3 -2
    7 3 2
    -8 -3 -2
    8 3 2
    -9 -3 -2
    -9 -3 -2
    -9 -3 -2
    9 3 2
    -10 -3 -2
    8 -4 -2
    7 -4 -2
    6 -4 -2
    5 -4 -2
    -5 4 2
    4 -4 -2
    -4 4 2
    -4 4 2
    3 -4 -2
    3 -4 -2
    -3 4 2
    -3 4 2
    2 -4 -2
    2 -4 -2
    2 -4 -2
    2 -4 -2
    -2 4 2
    -2 4 2
    1 -4 -2
    1 -4 -2
    1 -4 -2
    -1 4 2
    -1 4 2
    -1 4 2
    0 -4 -2
    0 -4 -2
    0 -4 -2
    0 4 2
    0 4 2
    0 4 2
    -1 -4 -2
    -1 -4 -2
    -1 -4 -2
    -1 -4 -2
    1 4 2
    1 4 2
    1 4 2
    1 4 2
    1 4 2
    -2 -4 -2
    -2 -4 -2
    -2 -4 -2
    -2 -4 -2
    2 4 2
    2 4 2
    2 4 2
    2 4 2
    2 4 2
    2 4 2
    -3 -4 -2
    -3 -4 -2
    -3 -4 -2
    -3 -4 -2
    3 4 2
    3 4 2
    -4 -4 -2
    -4 -4 -2
    -4 -4 -2
    4 4 2
    4 4 2
    -5 -4 -2
    5 4 2
    -6 -4 -2
    6 4 2
    -7 -4 -2
    7 4 2
    -8 -4 -2
    8 4 2
    -9 -4 -2
    9 4 2
    -10 -4 -2
    8 -5 -2
    7 -5 -2
    6 -5 -2
    5 -5 -2
    -5 5 2
    4 -5 -2
    -4 5 2
    3 -5 -2
    3 -5 -2
    3 -5 -2
    -3 5 2
    -3 5 2
    2 -5 -2
    2 -5 -2
    2 -5 -2
    -2 5 2
    -2 5 2
    -2 5 2
    1 -5 -2
    1 -5 -2
    -1 5 2
    -1 5 2
    -1 5 2
    0 -5 -2
    0 -5 -2
    0 5 2
    0 5 2
    0 5 2
    -1 -5 -2
    -1 -5 -2
    -1 -5 -2
    1 5 2
    1 5 2
    1 5 2
    1 5 2
    -2 -5 -2
    -2 -5 -2
    -2 -5 -2
    -2 -5 -2
    2 5 2
    2 5 2
    2 5 2
    2 5 2
    2 5 2
    -3 -5 -2
    -3 -5 -2
    -3 -5 -2
    -3 -5 -2
    3 5 2
    3 5 2
    3 5 2
    3 5 2
    -4 -5 -2
    -4 -5 -2
    -4 -5 -2
    -4 -5 -2
    4 5 2
    4 5 2
    -5 -5 -2
    -5 -5 -2
    5 5 2
    5 5 2
    -6 -5 -2
    6 5 2
    -7 -5 -2
    7 5 2
    -8 -5 -2
    8 5 2
    -9 -5 -2
    9 5 2
    -10 -5 -2
    10 5 2
    7 -6 -2
    6 -6 -2
    5 -6 -2
    4 -6 -2
    -4 6 2
    3 -6 -2
    3 -6 -2
    3 -6 -2
    -3 6 2
    -3 6 2
    -3 6 2
    2 -6 -2
    2 -6 -2
    2 -6 -2
    -2 6 2
    -2 6 2
    -2 6 2
    1 -6 -2
    1 -6 -2
    1 -6 -2
    -1 6 2
    -1 6 2
    -1 6 2
    0 -6 -2
    0 -6 -2
    0 6 2
    0 6 2
    0 6 2
    -1 -6 -2
    -1 -6 -2
    -1 -6 -2
    1 6 2
    1 6 2
    1 6 2
    1 6 2
    -2 -6 -2
    -2 -6 -2
    -2 -6 -2
    2 6 2
    2 6 2
    2 6 2
    2 6 2
    -3 -6 -2
    -3 -6 -2
    -3 -6 -2
    -3 -6 -2
    3 6 2
    3 6 2
    3 6 2
    3 6 2
    -4 -6 -2
    -4 -6 -2
    -4 -6 -2
    4 6 2
    4 6 2
    -5 -6 -2
    -5 -6 -2
    -5 -6 -2
    5 6 2
    5 6 2
    -6 -6 -2
    -6 -6 -2
    6 6 2
    6 6 2
    -7 -6 -2
    7 6 2
    -8 -6 -2
    8 6 2
    -9 -6 -2
    9 6 2
    10 6 2
    7 -7 -2
    6 -7 -2
    5 -7 -2
    4 -7 -2
    -4 7 2
    3 -7 -2
    3 -7 -2
    3 -7 -2
    -3 7 2
    -3 7 2
    -3 7 2
    2 -7 -2
    2 -7 -2
    2 -7 -2
    -2 7 2
    -2 7 2
    -2 7 2
    1 -7 -2
    1 -7 -2
    1 -7 -2
    -1 7 2
    -1 7 2
    -1 7 2
    0 -7 -2
    0 -7 -2
    0 7 2
    0 7 2
    0 7 2
    0 7 2
    -1 -7 -2
    -1 -7 -2
    -1 -7 -2
    1 7 2
    1 7 2
    1 7 2
    1 7 2
    -2 -7 -2
    -2 -7 -2
    -2 -7 -2
    2 7 2
    2 7 2
    2 7 2
    2 7 2
    2 7 2
    -3 -7 -2
    -3 -7 -2
    -3 -7 -2
    3 7 2
    3 7 2
    3 7 2
    3 7 2
    3 7 2
    -4 -7 -2
    -4 -7 -2
    -4 -7 -2
    4 7 2
    4 7 2
    4 7 2
    4 7 2
    -5 -7 -2
    -5 -7 -2
    -5 -7 -2
    5 7 2
    5 7 2
    -6 -7 -2
    6 7 2
    6 7 2
    -7 -7 -2
    7 7 2
    7 7 2
    -8 -7 -2
    8 7 2
    9 7 2
    10 7 2
    6 -8 -2
    5 -8 -2
    4 -8 -2
    -4 8 2
    3 -8 -2
    3 -8 -2
    -3 8 2
    2 -8 -2
    2 -8 -2
    -2 8 2
    -2 8 2
    -2 8 2
    1 -8 -2
    1 -8 -2
    -1 8 2
    -1 8 2
    -1 8 2
    0 -8 -2
    0 -8 -2
    0 8 2
    0 8 2
    0 8 2
    0 8 2
    -1 -8 -2
    -1 -8 -2
    -1 -8 -2
    1 8 2
    1 8 2
    1 8 2
    1 8 2
    -2 -8 -2
    -2 -8 -2
    -2 -8 -2
    2 8 2
    2 8 2
    2 8 2
    2 8 2
    -3 -8 -2
    -3 -8 -2
    -3 -8 -2
    3 8 2
    3 8 2
    3 8 2
    3 8 2
    3 8 2
    -4 -8 -2
    -4 -8 -2
    -4 -8 -2
    4 8 2
    4 8 2
    4 8 2
    4 8 2
    -5 -8 -2
    5 8 2
    5 8 2
    -6 -8 -2
    6 8 2
    6 8 2
    -7 -8 -2
    7 8 2
    7 8 2
    -8 -8 -2
    8 8 2
    9 8 2
    5 -9 -2
    4 -9 -2
    3 -9 -2
    3 -9 -2
    -3 9 2
    2 -9 -2
    2 -9 -2
    -2 9 2
    -2 9 2
    -2 9 2
    1 -9 -2
    1 -9 -2
    -1 9 2
    -1 9 2
    -1 9 2
    -1 9 2
    0 -9 -2
    0 -9 -2
    0 9 2
    0 9 2
    0 9 2
    0 9 2
    -1 -9 -2
    -1 -9 -2
    1 9 2
    1 9 2
    1 9 2
    1 9 2
    -2 -9 -2
    -2 -9 -2
    -2 -9 -2
    2 9 2
    2 9 2
    2 9 2
    2 9 2
    -3 -9 -2
    -3 -9 -2
    -3 -9 -2
    3 9 2
    3 9 2
    3 9 2
    3 9 2
    -4 -9 -2
    -4 -9 -2
    -4 -9 -2
    4 9 2
    4 9 2
    4 9 2
    -5 -9 -2
    5 9 2
    5 9 2
    -6 -9 -2
    6 9 2
    6 9 2
    -7 -9 -2
    7 9 2
    7 9 2
    8 9 2
    9 9 2
    5 -10 -2
    4 -10 -2
    3 -10 -2
    3 -10 -2
    -3 10 2
    2 -10 -2
    2 -10 -2
    -2 10 2
    -2 10 2
    -2 10 2
    1 -10 -2
    1 -10 -2
    -1 10 2
    -1 10 2
    -1 10 2
    -1 10 2
    0 -10 -2
    0 -10 -2
    0 10 2
    0 10 2
    0 10 2
    0 10 2
    -1 -10 -2
    -1 -10 -2
    -1 -10 -2
    1 10 2
    1 10 2
    1 10 2
    1 10 2
    -2 -10 -2
    -2 -10 -2
    -2 -10 -2
    2 10 2
    2 10 2
    2 10 2
    2 10 2
    -3 -10 -2
    -3 -10 -2
    -3 -10 -2
    3 10 2
    3 10 2
    3 10 2
    3 10 2
    -4 -10 -2
    -4 -10 -2
    4 10 2
    4 10 2
    4 10 2
    -5 -10 -2
    5 10 2
    5 10 2
    5 10 2
    5 10 2
    -6 -10 -2
    6 10 2
    6 10 2
    7 10 2
    7 10 2
    8 10 2
    9 10 2
    4 -11 -2
    3 -11 -2
    3 -11 -2
    -3 11 2
    -3 11 2
    2 -11 -2
    2 -11 -2
    -2 11 2
    -2 11 2
    1 -11 -2
    1 -11 -2
    -1 11 2
    -1 11 2
    -1 11 2
    -1 11 2
    0 -11 -2
    0 -11 -2
    0 11 2
    0 11 2
    0 11 2
    0 11 2
    -1 -11 -2
    -1 -11 -2
    1 11 2
    1 11 2
    1 11 2
    1 11 2
    -2 -11 -2
    -2 -11 -2
    -2 -11 -2
    2 11 2
    2 11 2
    2 11 2
    -3 -11 -2
    -3 -11 -2
    -3 -11 -2
    3 11 2
    3 11 2
    3 11 2
    -4 -11 -2
    -4 -11 -2
    4 11 2
    4 11 2
    4 11 2
    -5 -11 -2
    5 11 2
    5 11 2
    5 11 2
    6 11 2
    6 11 2
    7 11 2
    8 11 2
    3 -12 -2
    3 -12 -2
    -3 12 2
    2 -12 -2
    2 -12 -2
    -2 12 2
    -2 12 2
    1 -12 -2
    1 -12 -2
    -1 12 2
    -1 12 2
    -1 12 2
    0 -12 -2
    0 -12 -2
    0 12 2
    0 12 2
    0 12 2
    -1 -12 -2
    -1 -12 -2
    1 12 2
    1 12 2
    1 12 2
    -2 -12 -2
    -2 -12 -2
    2 12 2
    2 12 2
    2 12 2
    -3 -12 -2
    -3 -12 -2
    3 12 2
    3 12 2
    3 12 2
    -4 -12 -2
    -4 -12 -2
    4 12 2
    4 12 2
    4 12 2
    5 12 2
    5 12 2
    5 12 2
    6 12 2
    7 12 2
    8 12 2
    2 -13 -2
    2 -13 -2
    -2 13 2
    -2 13 2
    1 -13 -2
    1 -13 -2
    -1 13 2
    -1 13 2
    -1 13 2
    0 -13 -2
    0 -13 -2
    0 13 2
    0 13 2
    0 13 2
    -1 -13 -2
    -1 -13 -2
    1 13 2
    1 13 2
    1 13 2
    -2 -13 -2
    -2 -13 -2
    2 13 2
    2 13 2
    2 13 2
    -3 -13 -2
    -3 -13 -2
    3 13 2
    3 13 2
    3 13 2
    -4 -13 -2
    4 13 2
    4 13 2
    4 13 2
    5 13 2
    5 13 2
    6 13 2
    7 13 2
    0 -14 -2
    0 -14 -2
    0 14 2
    0 14 2
    0 14 2
    -1 -14 -2
    -1 -14 -2
    1 14 2
    1 14 2
    1 14 2
    -2 -14 -2
    -2 -14 -2
    2 14 2
    2 14 2
    2 14 2
    -3 -14 -2
    3 14 2
    3 14 2
    3 14 2
    4 14 2
    4 14 2
    5 14 2
    5 14 2
    3 14 -3
    3 14 -3
    -3 -14 3
    -3 -14 3
    2 14 -3
    2 14 -3
    -2 -14 3
    -2 -14 3
    1 14 -3
    -1 -14 3
    5 13 -3
    5 13 -3
    5 13 -3
    -5 -13 3
    4 13 -3
    4 13 -3
    4 13 -3
    -4 -13 3
    3 13 -3
    3 13 -3
    3 13 -3
    -3 -13 3
    -3 -13 3
    2 13 -3
    2 13 -3
    2 13 -3
    -2 -13 3
    -2 -13 3
    1 13 -3
    1 13 -3
    1 13 -3
    -1 -13 3
    -1 -13 3
    0 13 -3
    0 13 -3
    0 13 -3
    0 -13 3
    0 -13 3
    -1 13 -3
    -1 13 -3
    -1 13 -3
    1 -13 3
    1 -13 3
    6 12 -3
    6 12 -3
    -6 -12 3
    5 12 -3
    5 12 -3
    5 12 -3
    -5 -12 3
    4 12 -3
    4 12 -3
    4 12 -3
    -4 -12 3
    -4 -12 3
    3 12 -3
    3 12 -3
    3 12 -3
    -3 -12 3
    -3 -12 3
    2 12 -3
    2 12 -3
    2 12 -3
    -2 -12 3
    -2 -12 3
    1 12 -3
    1 12 -3
    1 12 -3
    -1 -12 3
    -1 -12 3
    0 12 -3
    0 12 -3
    0 -12 3
    0 -12 3
    -1 12 -3
    -1 12 -3
    1 -12 3
    1 -12 3
    -2 12 -3
    -2 12 -3
    2 -12 3
    2 -12 3
    -3 12 -3
    -3 12 -3
    3 -12 3
    3 -12 3
    7 11 -3
    7 11 -3
    -7 -11 3
    6 11 -3
    6 11 -3
    -6 -11 3
    5 11 -3
    5 11 -3
    5 11 -3
    -5 -11 3
    4 11 -3
    4 11 -3
    4 11 -3
    -4 -11 3
    -4 -11 3
    3 11 -3
    3 11 -3
    3 11 -3
    -3 -11 3
    -3 -11 3
    2 11 -3
    2 11 -3
    2 11 -3
    -2 -11 3
    -2 -11 3
    1 11 -3
    1 11 -3
    -1 -11 3
    -1 -11 3
    0 11 -3
    0 11 -3
    0 -11 3
    0 -11 3
    -1 11 -3
    -1 11 -3
    -1 11 -3
    1 -11 3
    1 -11 3
    -2 11 -3
    -2 11 -3
    2 -11 3
    2 -11 3
    -3 11 -3
    -3 11 -3
    3 -11 3
    3 -11 3
    -4 11 -3
    -4 11 -3
    4 -11 3
    8 10 -3
    8 10 -3
    -8 -10 3
    7 10 -3
    7 10 -3
    -7 -10 3
    6 10 -3
    6 10 -3
    -6 -10 3
    5 10 -3
    5 10 -3
    5 10 -3
    -5 -10 3
    4 10 -3
    4 10 -3
    4 10 -3
    -4 -10 3
    -4 -10 3
    3 10 -3
    3 10 -3
    3 10 -3
    -3 -10 3
    -3 -10 3
    -3 -10 3
    2 10 -3
    2 10 -3
    -2 -10 3
    -2 -10 3
    -2 -10 3
    1 10 -3
    1 10 -3
    -1 -10 3
    -1 -10 3
    0 10 -3
    0 10 -3
    0 10 -3
    0 -10 3
    0 -10 3
    -1 10 -3
    -1 10 -3
    -1 10 -3
    1 -10 3
    1 -10 3
    -2 10 -3
    -2 10 -3
    2 -10 3
    2 -10 3
    -3 10 -3
    -3 10 -3
    3 -10 3
    3 -10 3
    -4 10 -3
    -4 10 -3
    4 -10 3
    -5 10 -3
    -5 10 -3
    5 -10 3
    8 9 -3
    8 9 -3
    -8 -9 3
    7 9 -3
    7 9 -3
    -7 -9 3
    6 9 -3
    6 9 -3
    -6 -9 3
    5 9 -3
    5 9 -3
    5 9 -3
    -5 -9 3
    4 9 -3
    4 9 -3
    4 9 -3
    -4 -9 3
    -4 -9 3
    3 9 -3
    3 9 -3
    3 9 -3
    -3 -9 3
    -3 -9 3
    -3 -9 3
    2 9 -3
    2 9 -3
    -2 -9 3
    -2 -9 3
    -2 -9 3
    1 9 -3
    1 9 -3
    -1 -9 3
    -1 -9 3
    -1 -9 3
    0 9 -3
    0 9 -3
    0 9 -3
    0 -9 3
    0 -9 3
    0 -9 3
    -1 9 -3
    -1 9 -3
    -1 9 -3
    1 -9 3
    1 -9 3
    -2 9 -3
    -2 9 -3
    -2 9 -3
    2 -9 3
    2 -9 3
    -3 9 -3
    -3 9 -3
    3 -9 3
    3 -9 3
    -4 9 -3
    -4 9 -3
    4 -9 3
    -5 9 -3
    -5 9 -3
    5 -9 3
    -6 9 -3
    6 -9 3
    9 8 -3
    -9 -8 3
    8 8 -3
    -8 -8 3
    7 8 -3
    7 8 -3
    -7 -8 3
    6 8 -3
    6 8 -3
    -6 -8 3
    5 8 -3
    5 8 -3
    -5 -8 3
    4 8 -3
    4 8 -3
    4 8 -3
    -4 -8 3
    -4 -8 3
    3 8 -3
    3 8 -3
    3 8 -3
    -3 -8 3
    -3 -8 3
    -3 -8 3
    2 8 -3
    2 8 -3
    -2 -8 3
    -2 -8 3
    -2 -8 3
    1 8 -3
    1 8 -3
    -1 -8 3
    -1 -8 3
    -1 -8 3
    0 8 -3
    0 8 -3
    0 8 -3
    0 -8 3
    0 -8 3
    0 -8 3
    -1 8 -3
    -1 8 -3
    -1 8 -3
    1 -8 3
    1 -8 3
    1 -8 3
    -2 8 -3
    -2 8 -3
    -2 8 -3
    2 -8 3
    2 -8 3
    -3 8 -3
    -3 8 -3
    3 -8 3
    3 -8 3
    -4 8 -3
    -4 8 -3
    4 -8 3
    -5 8 -3
    -5 8 -3
    5 -8 3
    -6 8 -3
    6 -8 3
    -9 -7 3
    8 7 -3
    -8 -7 3
    7 7 -3
    7 7 -3
    -7 -7 3
    6 7 -3
    6 7 -3
    -6 -7 3
    5 7 -3
    5 7 -3
    -5 -7 3
    4 7 -3
    4 7 -3
    4 7 -3
    4 7 -3
    -4 -7 3
    -4 -7 3
    -4 -7 3
    3 7 -3
    3 7 -3
    3 7 -3
    -3 -7 3
    -3 -7 3
    -3 -7 3
    2 7 -3
    2 7 -3
    -2 -7 3
    -2 -7 3
    -2 -7 3
    1 7 -3
    1 7 -3
    -1 -7 3
    -1 -7 3
    -1 -7 3
    0 7 -3
    0 7 -3
    0 7 -3
    0 -7 3
    0 -7 3
    0 -7 3
    -1 7 -3
    -1 7 -3
    -1 7 -3
    -1 7 -3
    1 -7 3
    1 -7 3
    1 -7 3
    1 -7 3
    -2 7 -3
    -2 7 -3
    -2 7 -3
    -2 7 -3
    2 -7 3
    2 -7 3
    2 -7 3
    -3 7 -3
    -3 7 -3
    -3 7 -3
    -3 7 -3
    3 -7 3
    3 -7 3
    3 -7 3
    -4 7 -3
    -4 7 -3
    4 -7 3
    -5 7 -3
    5 -7 3
    -6 7 -3
    6 -7 3
    -7 7 -3
    7 -7 3
    -9 -6 3
    8 6 -3
    -8 -6 3
    7 6 -3
    7 6 -3
    -7 -6 3
    6 6 -3
    6 6 -3
    -6 -6 3
    5 6 -3
    5 6 -3
    -5 -6 3
    4 6 -3
    4 6 -3
    4 6 -3
    4 6 -3
    -4 -6 3
    -4 -6 3
    3 6 -3
    3 6 -3
    3 6 -3
    -3 -6 3
    -3 -6 3
    -3 -6 3
    2 6 -3
    2 6 -3
    2 6 -3
    -2 -6 3
    -2 -6 3
    -2 -6 3
    1 6 -3
    1 6 -3
    -1 -6 3
    -1 -6 3
    -1 -6 3
    0 6 -3
    0 6 -3
    0 6 -3
    0 6 -3
    0 -6 3
    0 -6 3
    0 -6 3
    -1 6 -3
    -1 6 -3
    -1 6 -3
    -1 6 -3
    1 -6 3
    1 -6 3
    1 -6 3
    -2 6 -3
    -2 6 -3
    -2 6 -3
    -2 6 -3
    2 -6 3
    2 -6 3
    2 -6 3
    -3 6 -3
    -3 6 -3
    -3 6 -3
    -3 6 -3
    3 -6 3
    3 -6 3
    3 -6 3
    -4 6 -3
    4 -6 3
    -5 6 -3
    5 -6 3
    -6 6 -3
    6 -6 3
    -7 6 -3
    7 -6 3
    -9 -5 3
    -8 -5 3
    7 5 -3
    7 5 -3
    -7 -5 3
    6 5 -3
    6 5 -3
    -6 -5 3
    5 5 -3
    5 5 -3
    -5 -5 3
    4 5 -3
    4 5 -3
    4 5 -3
    -4 -5 3
    -4 -5 3
    3 5 -3
    3 5 -3
    3 5 -3
    -3 -5 3
    -3 -5 3
    2 5 -3
    2 5 -3
    -2 -5 3
    -2 -5 3
    -2 -5 3
    1 5 -3
    1 5 -3
    1 5 -3
    -1 -5 3
    -1 -5 3
    -1 -5 3
    0 5 -3
    0 5 -3
    0 5 -3
    0 5 -3
    0 -5 3
    0 -5 3
    0 -5 3
    -1 5 -3
    -1 5 -3
    -1 5 -3
    -1 5 -3
    1 -5 3
    1 -5 3
    1 -5 3
    -2 5 -3
    -2 5 -3
    -2 5 -3
    -2 5 -3
    2 -5 3
    2 -5 3
    2 -5 3
    2 -5 3
    -3 5 -3
    -3 5 -3
    -3 5 -3
    3 -5 3
    -4 5 -3
    -4 5 -3
    4 -5 3
    -5 5 -3
    5 -5 3
    -6 5 -3
    6 -5 3
    -7 5 -3
    7 -5 3
    8 -5 3
    -9 -4 3
    -8 -4 3
    7 4 -3
    -7 -4 3
    6 4 -3
    6 4 -3
    -6 -4 3
    5 4 -3
    5 4 -3
    -5 -4 3
    4 4 -3
    4 4 -3
    -4 -4 3
    -4 -4 3
    3 4 -3
    3 4 -3
    3 4 -3
    -3 -4 3
    -3 -4 3
    2 4 -3
    2 4 -3
    -2 -4 3
    -2 -4 3
    1 4 -3
    1 4 -3
    1 4 -3
    -1 -4 3
    -1 -4 3
    -1 -4 3
    0 4 -3
    0 4 -3
    0 4 -3
    0 4 -3
    0 -4 3
    0 -4 3
    0 -4 3
    -1 4 -3
    -1 4 -3
    -1 4 -3
    -1 4 -3
    1 -4 3
    1 -4 3
    1 -4 3
    -2 4 -3
    -2 4 -3
    -2 4 -3
    -2 4 -3
    2 -4 3
    2 -4 3
    2 -4 3
    2 -4 3
    -3 4 -3
    -3 4 -3
    -3 4 -3
    3 -4 3
    -4 4 -3
    -4 4 -3
    -4 4 -3
    4 -4 3
    -5 4 -3
    -5 4 -3
    5 -4 3
    -6 4 -3
    6 -4 3
    -7 4 -3
    7 -4 3
    -8 4 -3
    8 -4 3
    -9 -3 3
    -8 -3 3
    -7 -3 3
    6 3 -3
    6 3 -3
    -6 -3 3
    5 3 -3
    5 3 -3
    -5 -3 3
    -5 -3 3
    4 3 -3
    4 3 -3
    -4 -3 3
    -4 -3 3
    3 3 -3
    3 3 -3
    3 3 -3
    -3 -3 3
    -3 -3 3
    -3 -3 3
    2 3 -3
    2 3 -3
    2 3 -3
    2 3 -3
    -2 -3 3
    -2 -3 3
    -2 -3 3
    1 3 -3
    1 3 -3
    1 3 -3
    1 3 -3
    -1 -3 3
    -1 -3 3
    -1 -3 3
    0 3 -3
    0 3 -3
    0 3 -3
    0 -3 3
    0 -3 3
    0 -3 3
    0 -3 3
    0 -3 3
    -1 3 -3
    -1 3 -3
    -1 3 -3
    1 -3 3
    1 -3 3
    1 -3 3
    -2 3 -3
    -2 3 -3
    -2 3 -3
    -2 3 -3
    2 -3 3
    2 -3 3
    2 -3 3
    2 -3 3
    -3 3 -3
    -3 3 -3
    -3 3 -3
    3 -3 3
    -4 3 -3
    -4 3 -3
    -4 3 -3
    4 -3 3
    -5 3 -3
    -5 3 -3
    5 -3 3
    -6 3 -3
    6 -3 3
    -7 3 -3
    7 -3 3
    -8 3 -3
    8 -3 3
    9 -3 3
    -9 -2 3
    -8 -2 3
    -7 -2 3
    6 2 -3
    -6 -2 3
    5 2 -3
    5 2 -3
    -5 -2 3
    -5 -2 3
    4 2 -3
    4 2 -3
    -4 -2 3
    -4 -2 3
    -4 -2 3
    3 2 -3
    3 2 -3
    -3 -2 3
    -3 -2 3
    -3 -2 3
    2 2 -3
    2 2 -3
    2 2 -3
    2 2 -3
    -2 -2 3
    -2 -2 3
    -2 -2 3
    1 2 -3
    1 2 -3
    1 2 -3
    -1 -2 3
    -1 -2 3
    -1 -2 3
    -1 -2 3
    0 2 -3
    0 2 -3
    0 2 -3
    0 -2 3
    0 -2 3
    0 -2 3
    0 -2 3
    0 -2 3
    0 -2 3
    -1 2 -3
    -1 2 -3
    -1 2 -3
    -1 2 -3
    1 -2 3
    1 -2 3
    1 -2 3
    1 -2 3
    1 -2 3
    1 -2 3
    1 -2 3
    -2 2 -3
    -2 2 -3
    -2 2 -3
    -2 2 -3
    2 -2 3
    2 -2 3
    2 -2 3
    -3 2 -3
    -3 2 -3
    -3 2 -3
    -3 2 -3
    3 -2 3
    -4 2 -3
    -4 2 -3
    -4 2 -3
    4 -2 3
    -5 2 -3
    -5 2 -3
    5 -2 3
    -6 2 -3
    -6 2 -3
    6 -2 3
    -7 2 -3
    -7 2 -3
    7 -2 3
    -8 2 -3
    8 -2 3
    9 -2 3
    -9 -1 3
    -8 -1 3
    -7 -1 3
    -6 -1 3
    -6 -1 3
    -6 -1 3
    5 1 -3
    -5 -1 3
    -5 -1 3
    -5 -1 3
    4 1 -3
    4 1 -3
    -4 -1 3
    -4 -1 3
    -4 -1 3
    3 1 -3
    3 1 -3
    -3 -1 3
    -3 -1 3
    -3 -1 3
    2 1 -3
    2 1 -3
    2 1 -3
    2 1 -3
    -2 -1 3
    -2 -1 3
    -2 -1 3
    1 1 -3
    1 1 -3
    1 1 -3
    -1 -1 3
    -1 -1 3
    -1 -1 3
    0 1 -3
    0 1 -3
    0 1 -3
    0 -1 3
    0 -1 3
    0 -1 3
    0 -1 3
    0 -1 3
    -1 1 -3
    -1 1 -3
    -1 1 -3
    -1 1 -3
    1 -1 3
    1 -1 3
    1 -1 3
    1 -1 3
    1 -1 3
    -2 1 -3
    -2 1 -3
    -2 1 -3
    -2 1 -3
    2 -1 3
    2 -1 3
    2 -1 3
    -3 1 -3
    -3 1 -3
    -3 1 -3
    3 -1 3
    -4 1 -3
    -4 1 -3
    4 -1 3
    -5 1 -3
    -5 1 -3
    5 -1 3
    -6 1 -3
    -6 1 -3
    6 -1 3
    -7 1 -3
    -7 1 -3
    7 -1 3
    -8 1 -3
    8 -1 3
    -9 1 -3
    -9 1 -3
    9 -1 3
    -9 0 3
    -8 0 3
    -7 0 3
    -6 0 3
    -6 0 3
    -5 0 3
    -5 0 3
    -5 0 3
    -5 0 3
    -4 0 3
    -4 0 3
    -4 0 3
    -4 0 3
    -4 0 3
    3 0 -3
    -3 0 3
    -3 0 3
    2 0 -3
    2 0 -3
    2 0 -3
    -2 0 3
    -2 0 3
    1 0 -3
    1 0 -3
    1 0 -3
    -1 0 3
    -1 0 3
    -1 0 3
    -1 0 3
    0 0 -3
    0 0 -3
    0 0 -3
    0 0 -3
    0 0 3
    0 0 3
    0 0 3
    0 0 3
    -1 0 -3
    -1 0 -3
    -1 0 -3
    -1 0 -3
    -1 0 -3
    1 0 3
    1 0 3
    1 0 3
    1 0 3
    -2 0 -3
    -2 0 -3
    -2 0 -3
    -2 0 -3
    -2 0 -3
    2 0 3
    -3 0 -3
    -3 0 -3
    3 0 3
    -4 0 -3
    -4 0 -3
    4 0 3
    -5 0 -3
    -5 0 -3
    5 0 3
    -6 0 -3
    -6 0 -3
    6 0 3
    -7 0 -3
    -7 0 -3
    7 0 3
    -8 0 -3
    -8 0 -3
    8 0 3
    -9 0 -3
    -9 0 -3
    9 0 3
    -10 0 -3
    10 0 3
    -9 1 3
    -8 1 3
    7 -1 -3
    -7 1 3
    6 -1 -3
    -6 1 3
    5 -1 -3
    -5 1 3
    -5 1 3
    -5 1 3
    4 -1 -3
    -4 1 3
    -4 1 3
    3 -1 -3
    -3 1 3
    -3 1 3
    2 -1 -3
    2 -1 -3
    2 -1 -3
    -2 1 3
    -2 1 3
    1 -1 -3
    1 -1 -3
    -1 1 3
    -1 1 3
    -1 1 3
    0 -1 -3
    0 -1 -3
    0 -1 -3
    0 1 3
    0 1 3
    0 1 3
    0 1 3
    -1 -1 -3
    -1 -1 -3
    -1 -1 -3
    1 1 3
    1 1 3
    -2 -1 -3
    -2 -1 -3
    -2 -1 -3
    -2 -1 -3
    2 1 3
    2 1 3
    3 1 3
    3 1 3
    4 1 3
    4 1 3
    -5 -1 -3
    -5 -1 -3
    5 1 3
    5 1 3
    -6 -1 -3
    -6 -1 -3
    6 1 3
    6 1 3
    -7 -1 -3
    -7 -1 -3
    7 1 3
    -8 -1 -3
    -8 -1 -3
    8 1 3
    -9 -1 -3
    -9 -1 -3
    -9 -1 -3
    9 1 3
    -10 -1 -3
    10 1 3
    8 -2 -3
    -8 2 3
    7 -2 -3
    -7 2 3
    6 -2 -3
    -6 2 3
    5 -2 -3
    -5 2 3
    4 -2 -3
    -4 2 3
    3 -2 -3
    -3 2 3
    2 -2 -3
    2 -2 -3
    2 -2 -3
    -2 2 3
    1 -2 -3
    1 -2 -3
    -1 2 3
    -1 2 3
    -1 2 3
    0 -2 -3
    0 -2 -3
    0 2 3
    0 2 3
    0 2 3
    0 2 3
    -1 -2 -3
    1 2 3
    1 2 3
    1 2 3
    -2 -2 -3
    -2 -2 -3
    -2 -2 -3
    -2 -2 -3
    -2 -2 -3
    2 2 3
    2 2 3
    2 2 3
    2 2 3
    -3 -2 -3
    -3 -2 -3
    3 2 3
    3 2 3
    -4 -2 -3
    4 2 3
    4 2 3
    5 2 3
    5 2 3
    6 2 3
    6 2 3
    -7 -2 -3
    -7 -2 -3
    7 2 3
    7 2 3
    -8 -2 -3
    -8 -2 -3
    -8 -2 -3
    8 2 3
    -9 -2 -3
    -9 -2 -3
    -9 -2 -3
    9 2 3
    -10 -2 -3
    8 -3 -3
    -8 3 3
    7 -3 -3
    -7 3 3
    6 -3 -3
    5 -3 -3
    -5 3 3
    4 -3 -3
    -4 3 3
    -4 3 3
    -4 3 3
    3 -3 -3
    3 -3 -3
    3 -3 -3
    -3 3 3
    -3 3 3
    2 -3 -3
    2 -3 -3
    2 -3 -3
    -2 3 3
    -2 3 3
    1 -3 -3
    1 -3 -3
    1 -3 -3
    -1 3 3
    -1 3 3
    0 -3 -3
    0 -3 -3
    0 3 3
    0 3 3
    -1 -3 -3
    -1 -3 -3
    1 3 3
    1 3 3
    1 3 3
    -2 -3 -3
    -2 -3 -3
    -2 -3 -3
    2 3 3
    2 3 3
    2 3 3
    2 3 3
    -3 -3 -3
    -3 -3 -3
    -3 -3 -3
    -3 -3 -3
    -3 -3 -3
    3 3 3
    -4 -3 -3
    -4 -3 -3
    4 3 3
    -5 -3 -3
    5 3 3
    5 3 3
    -6 -3 -3
    6 3 3
    6 3 3
    -7 -3 -3
    7 3 3
    -8 -3 -3
    -8 -3 -3
    -8 -3 -3
    8 3 3
    -9 -3 -3
    -9 -3 -3
    -9 -3 -3
    9 3 3
    -10 -3 -3
    -10 -3 -3
    8 -4 -3
    -8 4 3
    7 -4 -3
    6 -4 -3
    5 -4 -3
    4 -4 -3
    -4 4 3
    -4 4 3
    3 -4 -3
    3 -4 -3
    3 -4 -3
    3 -4 -3
    -3 4 3
    -3 4 3
    2 -4 -3
    2 -4 -3
    2 -4 -3
    -2 4 3
    -2 4 3
    1 -4 -3
    1 -4 -3
    1 -4 -3
    -1 4 3
    -1 4 3
    0 -4 -3
    0 -4 -3
    0 -4 -3
    0 4 3
    0 4 3
    0 4 3
    -1 -4 -3
    -1 -4 -3
    -1 -4 -3
    -1 -4 -3
    1 4 3
    1 4 3
    1 4 3
    1 4 3
    1 4 3
    -2 -4 -3
    -2 -4 -3
    -2 -4 -3
    2 4 3
    2 4 3
    2 4 3
    2 4 3
    2 4 3
    -3 -4 -3
    -3 -4 -3
    -3 -4 -3
    -3 -4 -3
    -3 -4 -3
    3 4 3
    3 4 3
    -4 -4 -3
    -4 -4 -3
    -4 -4 -3
    4 4 3
    -5 -4 -3
    -5 -4 -3
    5 4 3
    -6 -4 -3
    6 4 3
    -7 -4 -3
    7 4 3
    -8 -4 -3
    8 4 3
    -9 -4 -3
    9 4 3
    -10 -4 -3
    -10 -4 -3
    -10 -4 -3
    10 4 3
    7 -5 -3
    6 -5 -3
    5 -5 -3
    4 -5 -3
    -4 5 3
    3 -5 -3
    3 -5 -3
    3 -5 -3
    3 -5 -3
    -3 5 3
    -3 5 3
    2 -5 -3
    2 -5 -3
    2 -5 -3
    2 -5 -3
    -2 5 3
    -2 5 3
    1 -5 -3
    1 -5 -3
    1 -5 -3
    -1 5 3
    -1 5 3
    -1 5 3
    0 -5 -3
    0 -5 -3
    0 5 3
    0 5 3
    0 5 3
    -1 -5 -3
    -1 -5 -3
    -1 -5 -3
    1 5 3
    1 5 3
    1 5 3
    1 5 3
    -2 -5 -3
    -2 -5 -3
    -2 -5 -3
    2 5 3
    2 5 3
    2 5 3
    2 5 3
    2 5 3
    2 5 3
    -3 -5 -3
    -3 -5 -3
    -3 -5 -3
    -3 -5 -3
    3 5 3
    3 5 3
    3 5 3
    3 5 3
    3 5 3
    3 5 3
    -4 -5 -3
    -4 -5 -3
    -4 -5 -3
    -4 -5 -3
    4 5 3
    4 5 3
    -5 -5 -3
    -5 -5 -3
    -5 -5 -3
    5 5 3
    5 5 3
    -6 -5 -3
    -6 -5 -3
    6 5 3
    -7 -5 -3
    7 5 3
    -8 -5 -3
    8 5 3
    -9 -5 -3
    9 5 3
    -10 -5 -3
    -10 -5 -3
    10 5 3
    7 -6 -3
    6 -6 -3
    5 -6 -3
    4 -6 -3
    -4 6 3
    3 -6 -3
    3 -6 -3
    3 -6 -3
    -3 6 3
    -3 6 3
    -3 6 3
    2 -6 -3
    2 -6 -3
    2 -6 -3
    -2 6 3
    -2 6 3
    -2 6 3
    1 -6 -3
    1 -6 -3
    -1 6 3
    -1 6 3
    -1 6 3
    0 -6 -3
    0 -6 -3
    0 6 3
    0 6 3
    0 6 3
    -1 -6 -3
    -1 -6 -3
    -1 -6 -3
    1 6 3
    1 6 3
    1 6 3
    1 6 3
    -2 -6 -3
    -2 -6 -3
    -2 -6 -3
    2 6 3
    2 6 3
    2 6 3
    2 6 3
    -3 -6 -3
    -3 -6 -3
    -3 -6 -3
    -3 -6 -3
    3 6 3
    3 6 3
    3 6 3
    3 6 3
    3 6 3
    -4 -6 -3
    -4 -6 -3
    -4 -6 -3
    -4 -6 -3
    4 6 3
    4 6 3
    -5 -6 -3
    -5 -6 -3
    -5 -6 -3
    5 6 3
    5 6 3
    -6 -6 -3
    -6 -6 -3
    6 6 3
    -7 -6 -3
    7 6 3
    -8 -6 -3
    8 6 3
    9 6 3
    10 6 3
    6 -7 -3
    5 -7 -3
    4 -7 -3
    -4 7 3
    3 -7 -3
    3 -7 -3
    3 -7 -3
    -3 7 3
    -3 7 3
    -3 7 3
    2 -7 -3
    2 -7 -3
    -2 7 3
    -2 7 3
    -2 7 3
    1 -7 -3
    1 -7 -3
    -1 7 3
    -1 7 3
    -1 7 3
    0 -7 -3
    0 -7 -3
    0 7 3
    0 7 3
    0 7 3
    -1 -7 -3
    -1 -7 -3
    -1 -7 -3
    1 7 3
    1 7 3
    1 7 3
    1 7 3
    -2 -7 -3
    -2 -7 -3
    -2 -7 -3
    2 7 3
    2 7 3
    2 7 3
    2 7 3
    2 7 3
    -3 -7 -3
    -3 -7 -3
    -3 -7 -3
    3 7 3
    3 7 3
    3 7 3
    3 7 3
    3 7 3
    -4 -7 -3
    -4 -7 -3
    -4 -7 -3
    -4 -7 -3
    4 7 3
    4 7 3
    4 7 3
    4 7 3
    -5 -7 -3
    -5 -7 -3
    -5 -7 -3
    5 7 3
    5 7 3
    -6 -7 -3
    6 7 3
    6 7 3
    -7 -7 -3
    7 7 3
    -8 -7 -3
    8 7 3
    9 7 3
    10 7 3
    6 -8 -3
    5 -8 -3
    4 -8 -3
    3 -8 -3
    3 -8 -3
    -3 8 3
    2 -8 -3
    2 -8 -3
    -2 8 3
    -2 8 3
    -2 8 3
    1 -8 -3
    1 -8 -3
    -1 8 3
    -1 8 3
    -1 8 3
    0 -8 -3
    0 -8 -3
    0 8 3
    0 8 3
    0 8 3
    0 8 3
    -1 -8 -3
    -1 -8 -3
    -1 -8 -3
    1 8 3
    1 8 3
    1 8 3
    1 8 3
    -2 -8 -3
    -2 -8 -3
    -2 -8 -3
    2 8 3
    2 8 3
    2 8 3
    2 8 3
    -3 -8 -3
    -3 -8 -3
    -3 -8 -3
    3 8 3
    3 8 3
    3 8 3
    3 8 3
    3 8 3
    -4 -8 -3
    -4 -8 -3
    -4 -8 -3
    4 8 3
    4 8 3
    4 8 3
    4 8 3
    -5 -8 -3
    5 8 3
    5 8 3
    -6 -8 -3
    6 8 3
    6 8 3
    -7 -8 -3
    7 8 3
    7 8 3
    8 8 3
    9 8 3
    5 -9 -3
    4 -9 -3
    3 -9 -3
    3 -9 -3
    -3 9 3
    2 -9 -3
    2 -9 -3
    -2 9 3
    -2 9 3
    -2 9 3
    1 -9 -3
    1 -9 -3
    -1 9 3
    -1 9 3
    -1 9 3
    0 -9 -3
    0 -9 -3
    0 9 3
    0 9 3
    0 9 3
    0 9 3
    -1 -9 -3
    -1 -9 -3
    -1 -9 -3
    1 9 3
    1 9 3
    1 9 3
    1 9 3
    -2 -9 -3
    -2 -9 -3
    -2 -9 -3
    2 9 3
    2 9 3
    2 9 3
    2 9 3
    -3 -9 -3
    -3 -9 -3
    -3 -9 -3
    3 9 3
    3 9 3
    3 9 3
    3 9 3
    -4 -9 -3
    -4 -9 -3
    -4 -9 -3
    4 9 3
    4 9 3
    4 9 3
    -5 -9 -3
    5 9 3
    5 9 3
    -6 -9 -3
    6 9 3
    6 9 3
    7 9 3
    7 9 3
    8 9 3
    9 9 3
    5 -10 -3
    4 -10 -3
    3 -10 -3
    3 -10 -3
    2 -10 -3
    2 -10 -3
    -2 10 3
    -2 10 3
    1 -10 -3
    1 -10 -3
    -1 10 3
    -1 10 3
    -1 10 3
    -1 10 3
    0 -10 -3
    0 -10 -3
    0 10 3
    0 10 3
    0 10 3
    0 10 3
    -1 -10 -3
    -1 -10 -3
    1 10 3
    1 10 3
    1 10 3
    1 10 3
    -2 -10 -3
    -2 -10 -3
    -2 -10 -3
    2 10 3
    2 10 3
    2 10 3
    2 10 3
    -3 -10 -3
    -3 -10 -3
    -3 -10 -3
    3 10 3
    3 10 3
    3 10 3
    3 10 3
    -4 -10 -3
    -4 -10 -3
    4 10 3
    4 10 3
    4 10 3
    -5 -10 -3
    5 10 3
    5 10 3
    5 10 3
    5 10 3
    6 10 3
    6 10 3
    7 10 3
    8 10 3
    9 10 3
    4 -11 -3
    3 -11 -3
    3 -11 -3
    2 -11 -3
    2 -11 -3
    -2 11 3
    -2 11 3
    1 -11 -3
    1 -11 -3
    -1 11 3
    -1 11 3
    -1 11 3
    -1 11 3
    0 -11 -3
    0 -11 -3
    0 11 3
    0 11 3
    0 11 3
    0 11 3
    -1 -11 -3
    -1 -11 -3
    1 11 3
    1 11 3
    1 11 3
    -2 -11 -3
    -2 -11 -3
    -2 -11 -3
    2 11 3
    2 11 3
    2 11 3
    -3 -11 -3
    -3 -11 -3
    -3 -11 -3
    3 11 3
    3 11 3
    3 11 3
    -4 -11 -3
    -4 -11 -3
    4 11 3
    4 11 3
    4 11 3
    5 11 3
    5 11 3
    5 11 3
    6 11 3
    7 11 3
    8 11 3
    3 -12 -3
    3 -12 -3
    -3 12 3
    2 -12 -3
    2 -12 -3
    -2 12 3
    -2 12 3
    1 -12 -3
    1 -12 -3
    -1 12 3
    -1 12 3
    -1 12 3
    0 -12 -3
    0 -12 -3
    0 12 3
    0 12 3
    0 12 3
    -1 -12 -3
    -1 -12 -3
    1 12 3
    1 12 3
    1 12 3
    -2 -12 -3
    -2 -12 -3
    2 12 3
    2 12 3
    2 12 3
    -3 -12 -3
    -3 -12 -3
    3 12 3
    3 12 3
    3 12 3
    -4 -12 -3
    4 12 3
    4 12 3
    4 12 3
    5 12 3
    5 12 3
    6 12 3
    7 12 3
    8 12 3
    2 -13 -3
    -2 13 3
    1 -13 -3
    1 -13 -3
    -1 13 3
    -1 13 3
    -1 13 3
    0 -13 -3
    0 -13 -3
    0 13 3
    0 13 3
    0 13 3
    -1 -13 -3
    -1 -13 -3
    1 13 3
    1 13 3
    1 13 3
    -2 -13 -3
    -2 -13 -3
    2 13 3
    2 13 3
    2 13 3
    -3 -13 -3
    3 13 3
    3 13 3
    3 13 3
    -4 -13 -3
    4 13 3
    4 13 3
    5 13 3
    5 13 3
    6 13 3
    7 13 3
    0 -14 -3
    0 -14 -3
    0 14 3
    0 14 3
    0 14 3
    -1 -14 -3
    1 14 3
    1 14 3
    1 14 3
    -2 -14 -3
    2 14 3
    2 14 3
    2 14 3
    -3 -14 -3
    3 14 3
    3 14 3
    4 14 3
    4 14 3
    5 14 3
    5 14 3
    5 13 -4
    -5 -13 4
    4 13 -4
    4 13 -4
    4 13 -4
    -4 -13 4
    3 13 -4
    3 13 -4
    3 13 -4
    -3 -13 4
    -3 -13 4
    2 13 -4
    2 13 -4
    2 13 -4
    -2 -13 4
    -2 -13 4
    1 13 -4
    1 13 -4
    1 13 -4
    -1 -13 4
    -1 -13 4
    0 13 -4
    0 13 -4
    0 13 -4
    0 -13 4
    0 -13 4
    -1 13 -4
    -1 13 -4
    1 -13 4
    1 -13 4
    6 12 -4
    6 12 -4
    -6 -12 4
    5 12 -4
    5 12 -4
    5 12 -4
    -5 -12 4
    4 12 -4
    4 12 -4
    4 12 -4
    -4 -12 4
    3 12 -4
    3 12 -4
    3 12 -4
    -3 -12 4
    -3 -12 4
    2 12 -4
    2 12 -4
    2 12 -4
    -2 -12 4
    -2 -12 4
    1 12 -4
    1 12 -4
    -1 -12 4
    -1 -12 4
    0 12 -4
    0 12 -4
    0 -12 4
    0 -12 4
    -1 12 -4
    -1 12 -4
    1 -12 4
    1 -12 4
    -2 12 -4
    -2 12 -4
    2 -12 4
    2 -12 4
    7 11 -4
    7 11 -4
    -7 -11 4
    6 11 -4
    6 11 -4
    -6 -11 4
    5 11 -4
    5 11 -4
    5 11 -4
    -5 -11 4
    4 11 -4
    4 11 -4
    4 11 -4
    -4 -11 4
    -4 -11 4
    3 11 -4
    3 11 -4
    3 11 -4
    -3 -11 4
    -3 -11 4
    2 11 -4
    2 11 -4
    -2 -11 4
    -2 -11 4
    1 11 -4
    1 11 -4
    -1 -11 4
    -1 -11 4
    0 11 -4
    0 11 -4
    0 -11 4
    0 -11 4
    -1 11 -4
    -1 11 -4
    1 -11 4
    1 -11 4
    -2 11 -4
    -2 11 -4
    2 -11 4
    2 -11 4
    -3 11 -4
    -3 11 -4
    3 -11 4
    3 -11 4
    -4 11 -4
    -4 11 -4
    4 -11 4
    7 10 -4
    7 10 -4
    -7 -10 4
    6 10 -4
    6 10 -4
    -6 -10 4
    5 10 -4
    5 10 -4
    5 10 -4
    -5 -10 4
    4 10 -4
    4 10 -4
    4 10 -4
    -4 -10 4
    -4 -10 4
    3 10 -4
    3 10 -4
    3 10 -4
    -3 -10 4
    -3 -10 4
    2 10 -4
    2 10 -4
    -2 -10 4
    -2 -10 4
    1 10 -4
    1 10 -4
    -1 -10 4
    -1 -10 4
    0 10 -4
    0 10 -4
    0 10 -4
    0 -10 4
    0 -10 4
    -1 10 -4
    -1 10 -4
    -1 10 -4
    1 -10 4
    1 -10 4
    -2 10 -4
    -2 10 -4
    2 -10 4
    2 -10 4
    -3 10 -4
    -3 10 -4
    3 -10 4
    3 -10 4
    -4 10 -4
    -4 10 -4
    4 -10 4
    -5 10 -4
    -5 10 -4
    5 -10 4
    8 9 -4
    -8 -9 4
    7 9 -4
    7 9 -4
    -7 -9 4
    6 9 -4
    6 9 -4
    -6 -9 4
    5 9 -4
    5 9 -4
    5 9 -4
    -5 -9 4
    4 9 -4
    4 9 -4
    4 9 -4
    -4 -9 4
    -4 -9 4
    3 9 -4
    3 9 -4
    -3 -9 4
    -3 -9 4
    -3 -9 4
    2 9 -4
    2 9 -4
    -2 -9 4
    -2 -9 4
    -2 -9 4
    1 9 -4
    1 9 -4
    -1 -9 4
    -1 -9 4
    -1 -9 4
    0 9 -4
    0 9 -4
    0 9 -4
    0 -9 4
    0 -9 4
    -1 9 -4
    -1 9 -4
    -1 9 -4
    1 -9 4
    1 -9 4
    -2 9 -4
    -2 9 -4
    2 -9 4
    2 -9 4
    -3 9 -4
    -3 9 -4
    3 -9 4
    3 -9 4
    -4 9 -4
    -4 9 -4
    4 -9 4
    -5 9 -4
    -5 9 -4
    5 -9 4
    8 8 -4
    -8 -8 4
    7 8 -4
    7 8 -4
    -7 -8 4
    6 8 -4
    6 8 -4
    -6 -8 4
    5 8 -4
    5 8 -4
    5 8 -4
    5 8 -4
    -5 -8 4
    4 8 -4
    4 8 -4
    4 8 -4
    -4 -8 4
    -4 -8 4
    3 8 -4
    3 8 -4
    -3 -8 4
    -3 -8 4
    -3 -8 4
    2 8 -4
    2 8 -4
    -2 -8 4
    -2 -8 4
    -2 -8 4
    1 8 -4
    1 8 -4
    -1 -8 4
    -1 -8 4
    -1 -8 4
    0 8 -4
    0 8 -4
    0 8 -4
    0 -8 4
    0 -8 4
    0 -8 4
    -1 8 -4
    -1 8 -4
    -1 8 -4
    -1 8 -4
    1 -8 4
    1 -8 4
    -2 8 -4
    -2 8 -4
    -2 8 -4
    -2 8 -4
    2 -8 4
    2 -8 4
    -3 8 -4
    -3 8 -4
    3 -8 4
    3 -8 4
    -4 8 -4
    -4 8 -4
    4 -8 4
    -5 8 -4
    -5 8 -4
    5 -8 4
    -6 8 -4
    -6 8 -4
    6 -8 4
    8 7 -4
    -8 -7 4
    7 7 -4
    7 7 -4
    -7 -7 4
    6 7 -4
    6 7 -4
    -6 -7 4
    5 7 -4
    5 7 -4
    -5 -7 4
    4 7 -4
    4 7 -4
    4 7 -4
    -4 -7 4
    -4 -7 4
    3 7 -4
    3 7 -4
    -3 -7 4
    -3 -7 4
    -3 -7 4
    2 7 -4
    2 7 -4
    -2 -7 4
    -2 -7 4
    -2 -7 4
    1 7 -4
    1 7 -4
    -1 -7 4
    -1 -7 4
    -1 -7 4
    0 7 -4
    0 7 -4
    0 7 -4
    0 7 -4
    0 -7 4
    0 -7 4
    0 -7 4
    -1 7 -4
    -1 7 -4
    -1 7 -4
    -1 7 -4
    1 -7 4
    1 -7 4
    1 -7 4
    -2 7 -4
    -2 7 -4
    -2 7 -4
    -2 7 -4
    2 -7 4
    -3 7 -4
    -3 7 -4
    -3 7 -4
    3 -7 4
    3 -7 4
    3 -7 4
    -4 7 -4
    -4 7 -4
    4 -7 4
    -5 7 -4
    -5 7 -4
    5 -7 4
    -6 7 -4
    -6 7 -4
    6 -7 4
    -7 7 -4
    7 -7 4
    -9 -6 4
    8 6 -4
    -8 -6 4
    7 6 -4
    7 6 -4
    6 6 -4
    6 6 -4
    -6 -6 4
    5 6 -4
    5 6 -4
    -5 -6 4
    4 6 -4
    4 6 -4
    4 6 -4
    4 6 -4
    -4 -6 4
    -4 -6 4
    3 6 -4
    3 6 -4
    3 6 -4
    -3 -6 4
    -3 -6 4
    -3 -6 4
    2 6 -4
    2 6 -4
    -2 -6 4
    -2 -6 4
    -2 -6 4
    1 6 -4
    1 6 -4
    1 6 -4
    -1 -6 4
    -1 -6 4
    -1 -6 4
    0 6 -4
    0 6 -4
    0 6 -4
    0 -6 4
    0 -6 4
    0 -6 4
    -1 6 -4
    -1 6 -4
    -1 6 -4
    -1 6 -4
    1 -6 4
    1 -6 4
    1 -6 4
    1 -6 4
    -2 6 -4
    -2 6 -4
    -2 6 -4
    -2 6 -4
    2 -6 4
    2 -6 4
    2 -6 4
    -3 6 -4
    -3 6 -4
    -3 6 -4
    -3 6 -4
    3 -6 4
    3 -6 4
    3 -6 4
    -4 6 -4
    -4 6 -4
    4 -6 4
    -5 6 -4
    5 -6 4
    -6 6 -4
    6 -6 4
    -7 6 -4
    7 -6 4
    -9 -5 4
    -8 -5 4
    7 5 -4
    -7 -5 4
    6 5 -4
    6 5 -4
    -6 -5 4
    5 5 -4
    5 5 -4
    -5 -5 4
    4 5 -4
    4 5 -4
    4 5 -4
    4 5 -4
    -4 -5 4
    -4 -5 4
    3 5 -4
    3 5 -4
    3 5 -4
    -3 -5 4
    -3 -5 4
    2 5 -4
    2 5 -4
    2 5 -4
    2 5 -4
    -2 -5 4
    -2 -5 4
    -2 -5 4
    1 5 -4
    1 5 -4
    1 5 -4
    -1 -5 4
    -1 -5 4
    -1 -5 4
    0 5 -4
    0 5 -4
    0 5 -4
    0 -5 4
    0 -5 4
    0 -5 4
    -1 5 -4
    -1 5 -4
    -1 5 -4
    -1 5 -4
    1 -5 4
    1 -5 4
    1 -5 4
    -2 5 -4
    -2 5 -4
    -2 5 -4
    -2 5 -4
    2 -5 4
    2 -5 4
    2 -5 4
    -3 5 -4
    -3 5 -4
    -3 5 -4
    -3 5 -4
    3 -5 4
    3 -5 4
    3 -5 4
    -4 5 -4
    -4 5 -4
    4 -5 4
    -5 5 -4
    5 -5 4
    -6 5 -4
    6 -5 4
    -7 5 -4
    7 -5 4
    -8 5 -4
    8 -5 4
    -9 -4 4
    -8 -4 4
    7 4 -4
    -7 -4 4
    6 4 -4
    6 4 -4
    -6 -4 4
    5 4 -4
    5 4 -4
    -5 -4 4
    4 4 -4
    4 4 -4
    -4 -4 4
    -4 -4 4
    3 4 -4
    3 4 -4
    3 4 -4
    -3 -4 4
    -3 -4 4
    2 4 -4
    2 4 -4
    2 4 -4
    -2 -4 4
    -2 -4 4
    1 4 -4
    1 4 -4
    1 4 -4
    -1 -4 4
    -1 -4 4
    -1 -4 4
    0 4 -4
    0 4 -4
    0 4 -4
    0 -4 4
    0 -4 4
    0 -4 4
    -1 4 -4
    -1 4 -4
    -1 4 -4
    -1 4 -4
    1 -4 4
    1 -4 4
    1 -4 4
    -2 4 -4
    -2 4 -4
    -2 4 -4
    -2 4 -4
    2 -4 4
    2 -4 4
    2 -4 4
    -3 4 -4
    -3 4 -4
    -3 4 -4
    -3 4 -4
    3 -4 4
    -4 4 -4
    -4 4 -4
    -4 4 -4
    4 -4 4
    -5 4 -4
    5 -4 4
    -6 4 -4
    6 -4 4
    -7 4 -4
    7 -4 4
    -8 4 -4
    8 -4 4
    -9 -3 4
    -8 -3 4
    -7 -3 4
    6 3 -4
    6 3 -4
    -6 -3 4
    5 3 -4
    5 3 -4
    -5 -3 4
    4 3 -4
    4 3 -4
    -4 -3 4
    -4 -3 4
    3 3 -4
    3 3 -4
    3 3 -4
    -3 -3 4
    -3 -3 4
    -3 -3 4
    2 3 -4
    2 3 -4
    2 3 -4
    -2 -3 4
    -2 -3 4
    -2 -3 4
    1 3 -4
    1 3 -4
    1 3 -4
    -1 -3 4
    -1 -3 4
    0 3 -4
    0 3 -4
    0 3 -4
    0 -3 4
    0 -3 4
    0 -3 4
    -1 3 -4
    -1 3 -4
    -1 3 -4
    -1 3 -4
    1 -3 4
    1 -3 4
    1 -3 4
    -2 3 -4
    -2 3 -4
    -2 3 -4
    -2 3 -4
    2 -3 4
    2 -3 4
    2 -3 4
    2 -3 4
    -3 3 -4
    -3 3 -4
    -3 3 -4
    -3 3 -4
    3 -3 4
    -4 3 -4
    -4 3 -4
    -4 3 -4
    4 -3 4
    -5 3 -4
    -5 3 -4
    5 -3 4
    -6 3 -4
    6 -3 4
    -7 3 -4
    7 -3 4
    -8 3 -4
    8 -3 4
    9 -3 4
    -9 -2 4
    -8 -2 4
    -7 -2 4
    -6 -2 4
    5 2 -4
    5 2 -4
    -5 -2 4
    -5 -2 4
    4 2 -4
    4 2 -4
    -4 -2 4
    -4 -2 4
    -4 -2 4
    3 2 -4
    3 2 -4
    3 2 -4
    -3 -2 4
    -3 -2 4
    -3 -2 4
    2 2 -4
    2 2 -4
    2 2 -4
    2 2 -4
    -2 -2 4
    -2 -2 4
    -2 -2 4
    1 2 -4
    1 2 -4
    1 2 -4
    1 2 -4
    -1 -2 4
    -1 -2 4
    -1 -2 4
    0 2 -4
    0 2 -4
    0 2 -4
    0 -2 4
    0 -2 4
    0 -2 4
    0 -2 4
    0 -2 4
    -1 2 -4
    -1 2 -4
    -1 2 -4
    1 -2 4
    1 -2 4
    1 -2 4
    1 -2 4
    -2 2 -4
    -2 2 -4
    -2 2 -4
    -2 2 -4
    -2 2 -4
    2 -2 4
    2 -2 4
    2 -2 4
    -3 2 -4
    -3 2 -4
    -3 2 -4
    -3 2 -4
    3 -2 4
    -4 2 -4
    -4 2 -4
    -4 2 -4
    4 -2 4
    -5 2 -4
    -5 2 -4
    -5 2 -4
    5 -2 4
    -6 2 -4
    -6 2 -4
    -6 2 -4
    6 -2 4
    -7 2 -4
    -7 2 -4
    7 -2 4
    -8 2 -4
    -8 2 -4
    8 -2 4
    -9 2 -4
    9 -2 4
    -9 -1 4
    -8 -1 4
    -7 -1 4
    -6 -1 4
    5 1 -4
    -5 -1 4
    -5 -1 4
    -5 -1 4
    4 1 -4
    4 1 -4
    -4 -1 4
    -4 -1 4
    -4 -1 4
    3 1 -4
    3 1 -4
    3 1 -4
    3 1 -4
    -3 -1 4
    -3 -1 4
    -3 -1 4
    2 1 -4
    2 1 -4
    2 1 -4
    2 1 -4
    -2 -1 4
    -2 -1 4
    -2 -1 4
    -2 -1 4
    1 1 -4
    1 1 -4
    1 1 -4
    1 1 -4
    -1 -1 4
    -1 -1 4
    -1 -1 4
    -1 -1 4
    -1 -1 4
    0 1 -4
    0 1 -4
    0 1 -4
    0 -1 4
    0 -1 4
    0 -1 4
    0 -1 4
    0 -1 4
    -1 1 -4
    -1 1 -4
    -1 1 -4
    -1 1 -4
    1 -1 4
    1 -1 4
    1 -1 4
    1 -1 4
    1 -1 4
    1 -1 4
    -2 1 -4
    -2 1 -4
    -2 1 -4
    -2 1 -4
    -2 1 -4
    2 -1 4
    2 -1 4
    2 -1 4
    2 -1 4
    -3 1 -4
    -3 1 -4
    -3 1 -4
    -3 1 -4
    3 -1 4
    -4 1 -4
    -4 1 -4
    -4 1 -4
    4 -1 4
    -5 1 -4
    -5 1 -4
    5 -1 4
    -6 1 -4
    -6 1 -4
    6 -1 4
    -7 1 -4
    -7 1 -4
    7 -1 4
    -8 1 -4
    -8 1 -4
    8 -1 4
    -9 1 -4
    -9 1 -4
    9 -1 4
    -9 0 4
    -8 0 4
    -7 0 4
    -6 0 4
    -5 0 4
    -4 0 4
    -4 0 4
    3 0 -4
    3 0 -4
    -3 0 4
    -3 0 4
    2 0 -4
    2 0 -4
    2 0 -4
    -2 0 4
    -2 0 4
    1 0 -4
    1 0 -4
    1 0 -4
    -1 0 4
    -1 0 4
    -1 0 4
    -1 0 4
    0 0 -4
    0 0 -4
    0 0 -4
    0 0 -4
    0 0 4
    0 0 4
    0 0 4
    0 0 4
    -1 0 -4
    -1 0 -4
    -1 0 -4
    -1 0 -4
    1 0 4
    1 0 4
    1 0 4
    1 0 4
    -2 0 -4
    -2 0 -4
    -2 0 -4
    -2 0 -4
    2 0 4
    2 0 4
    2 0 4
    2 0 4
    2 0 4
    -3 0 -4
    -3 0 -4
    -3 0 -4
    -3 0 -4
    3 0 4
    -4 0 -4
    -4 0 -4
    4 0 4
    -5 0 -4
    -5 0 -4
    5 0 4
    -6 0 -4
    -6 0 -4
    6 0 4
    -7 0 -4
    -7 0 -4
    7 0 4
    -8 0 -4
    -8 0 -4
    8 0 4
    -9 0 -4
    -9 0 -4
    9 0 4
    10 0 4
    -8 1 4
    -7 1 4
    -6 1 4
    -5 1 4
    -4 1 4
    -4 1 4
    3 -1 -4
    -3 1 4
    -3 1 4
    2 -1 -4
    2 -1 -4
    -2 1 4
    -2 1 4
    1 -1 -4
    1 -1 -4
    1 -1 -4
    1 -1 -4
    -1 1 4
    -1 1 4
    -1 1 4
    0 -1 -4
    0 -1 -4
    0 -1 -4
    0 1 4
    0 1 4
    0 1 4
    0 1 4
    -1 -1 -4
    -1 -1 -4
    -1 -1 -4
    -1 -1 -4
    1 1 4
    1 1 4
    1 1 4
    1 1 4
    -2 -1 -4
    -2 -1 -4
    -2 -1 -4
    -2 -1 -4
    2 1 4
    2 1 4
    2 1 4
    2 1 4
    2 1 4
    2 1 4
    -3 -1 -4
    -3 -1 -4
    3 1 4
    3 1 4
    -4 -1 -4
    4 1 4
    4 1 4
    -5 -1 -4
    -5 -1 -4
    5 1 4
    5 1 4
    -6 -1 -4
    -6 -1 -4
    6 1 4
    -7 -1 -4
    -7 -1 -4
    7 1 4
    -8 -1 -4
    -8 -1 -4
    8 1 4
    -9 -1 -4
    9 1 4
    -10 -1 -4
    -10 -1 -4
    -10 -1 -4
    10 1 4
    -8 2 4
    -7 2 4
    6 -2 -4
    -6 2 4
    5 -2 -4
    -5 2 4
    4 -2 -4
    -4 2 4
    -4 2 4
    3 -2 -4
    3 -2 -4
    -3 2 4
    -3 2 4
    2 -2 -4
    2 -2 -4
    2 -2 -4
    -2 2 4
    -2 2 4
    1 -2 -4
    1 -2 -4
    -1 2 4
    -1 2 4
    -1 2 4
    -1 2 4
    0 -2 -4
    0 -2 -4
    0 2 4
    0 2 4
    0 2 4
    0 2 4
    -1 -2 -4
    -1 -2 -4
    1 2 4
    1 2 4
    1 2 4
    1 2 4
    -2 -2 -4
    -2 -2 -4
    -2 -2 -4
    2 2 4
    2 2 4
    2 2 4
    2 2 4
    2 2 4
    -3 -2 -4
    -3 -2 -4
    -3 -2 -4
    3 2 4
    3 2 4
    -4 -2 -4
    4 2 4
    4 2 4
    5 2 4
    5 2 4
    6 2 4
    6 2 4
    -7 -2 -4
    -7 -2 -4
    7 2 4
    7 2 4
    -8 -2 -4
    -8 -2 -4
    8 2 4
    -9 -2 -4
    -9 -2 -4
    -9 -2 -4
    9 2 4
    -10 -2 -4
    -10 -2 -4
    -10 -2 -4
    8 -3 -4
    -8 3 4
    7 -3 -4
    -7 3 4
    6 -3 -4
    -6 3 4
    5 -3 -4
    4 -3 -4
    -4 3 4
    3 -3 -4
    3 -3 -4
    3 -3 -4
    3 -3 -4
    -3 3 4
    2 -3 -4
    2 -3 -4
    -2 3 4
    1 -3 -4
    1 -3 -4
    1 -3 -4
    -1 3 4
    -1 3 4
    -1 3 4
    0 -3 -4
    0 -3 -4
    0 -3 -4
    0 3 4
    0 3 4
    0 3 4
    -1 -3 -4
    -1 -3 -4
    1 3 4
    1 3 4
    1 3 4
    1 3 4
    1 3 4
    1 3 4
    1 3 4
    -2 -3 -4
    2 3 4
    2 3 4
    2 3 4
    2 3 4
    -3 -3 -4
    -3 -3 -4
    -3 -3 -4
    -3 -3 -4
    3 3 4
    -4 -3 -4
    -4 -3 -4
    4 3 4
    4 3 4
    -5 -3 -4
    5 3 4
    5 3 4
    -6 -3 -4
    6 3 4
    6 3 4
    -7 -3 -4
    7 3 4
    7 3 4
    -8 -3 -4
    -8 -3 -4
    -8 -3 -4
    8 3 4
    8 3 4
    -9 -3 -4
    -9 -3 -4
    -9 -3 -4
    -10 -3 -4
    -10 -3 -4
    -10 -3 -4
    8 -4 -4
    -8 4 4
    7 -4 -4
    -7 4 4
    6 -4 -4
    5 -4 -4
    4 -4 -4
    3 -4 -4
    3 -4 -4
    3 -4 -4
    3 -4 -4
    3 -4 -4
    -3 4 4
    -3 4 4
    2 -4 -4
    2 -4 -4
    2 -4 -4
    -2 4 4
    -2 4 4
    1 -4 -4
    1 -4 -4
    1 -4 -4
    1 -4 -4
    -1 4 4
    -1 4 4
    0 -4 -4
    0 -4 -4
    0 -4 -4
    0 4 4
    0 4 4
    0 4 4
    -1 -4 -4
    -1 -4 -4
    -1 -4 -4
    1 4 4
    1 4 4
    1 4 4
    1 4 4
    -2 -4 -4
    -2 -4 -4
    2 4 4
    2 4 4
    2 4 4
    2 4 4
    -3 -4 -4
    -3 -4 -4
    3 4 4
    3 4 4
    3 4 4
    -4 -4 -4
    -4 -4 -4
    -4 -4 -4
    -4 -4 -4
    -4 -4 -4
    4 4 4
    -5 -4 -4
    -5 -4 -4
    -5 -4 -4
    5 4 4
    -6 -4 -4
    6 4 4
    -7 -4 -4
    7 4 4
    -8 -4 -4
    8 4 4
    -9 -4 -4
    -9 -4 -4
    -9 -4 -4
    9 4 4
    -10 -4 -4
    -10 -4 -4
    7 -5 -4
    6 -5 -4
    5 -5 -4
    4 -5 -4
    3 -5 -4
    3 -5 -4
    3 -5 -4
    3 -5 -4
    -3 5 4
    -3 5 4
    2 -5 -4
    2 -5 -4
    2 -5 -4
    -2 5 4
    -2 5 4
    1 -5 -4
    1 -5 -4
    1 -5 -4
    -1 5 4
    -1 5 4
    0 -5 -4
    0 -5 -4
    0 5 4
    0 5 4
    0 5 4
    -1 -5 -4
    -1 -5 -4
    1 5 4
    1 5 4
    1 5 4
    -2 -5 -4
    -2 -5 -4
    -2 -5 -4
    2 5 4
    2 5 4
    2 5 4
    2 5 4
    -3 -5 -4
    -3 -5 -4
    3 5 4
    3 5 4
    3 5 4
    3 5 4
    3 5 4
    -4 -5 -4
    -4 -5 -4
    -4 -5 -4
    -4 -5 -4
    -4 -5 -4
    4 5 4
    4 5 4
    -5 -5 -4
    -5 -5 -4
    -5 -5 -4
    5 5 4
    -6 -5 -4
    -6 -5 -4
    6 5 4
    -7 -5 -4
    -7 -5 -4
    7 5 4
    -8 -5 -4
    8 5 4
    9 5 4
    -10 -5 -4
    -10 -5 -4
    10 5 4
    7 -6 -4
    6 -6 -4
    5 -6 -4
    4 -6 -4
    3 -6 -4
    3 -6 -4
    3 -6 -4
    -3 6 4
    -3 6 4
    2 -6 -4
    2 -6 -4
    -2 6 4
    -2 6 4
    -2 6 4
    1 -6 -4
    1 -6 -4
    -1 6 4
    -1 6 4
    -1 6 4
    0 -6 -4
    0 -6 -4
    0 6 4
    0 6 4
    0 6 4
    -1 -6 -4
    -1 -6 -4
    1 6 4
    1 6 4
    1 6 4
    -2 -6 -4
    -2 -6 -4
    -2 -6 -4
    2 6 4
    2 6 4
    2 6 4
    2 6 4
    2 6 4
    -3 -6 -4
    -3 -6 -4
    -3 -6 -4
    3 6 4
    3 6 4
    3 6 4
    3 6 4
    3 6 4
    3 6 4
    -4 -6 -4
    -4 -6 -4
    -4 -6 -4
    -4 -6 -4
    -4 -6 -4
    4 6 4
    4 6 4
    -5 -6 -4
    -5 -6 -4
    -5 -6 -4
    -5 -6 -4
    5 6 4
    5 6 4
    -6 -6 -4
    -6 -6 -4
    6 6 4
    -7 -6 -4
    7 6 4
    8 6 4
    9 6 4
    10 6 4
    6 -7 -4
    5 -7 -4
    4 -7 -4
    3 -7 -4
    3 -7 -4
    -3 7 4
    -3 7 4
    2 -7 -4
    2 -7 -4
    -2 7 4
    -2 7 4
    -2 7 4
    1 -7 -4
    1 -7 -4
    -1 7 4
    -1 7 4
    -1 7 4
    0 -7 -4
    0 -7 -4
    0 7 4
    0 7 4
    0 7 4
    -1 -7 -4
    -1 -7 -4
    1 7 4
    1 7 4
    1 7 4
    1 7 4
    -2 -7 -4
    -2 -7 -4
    -2 -7 -4
    2 7 4
    2 7 4
    2 7 4
    2 7 4
    2 7 4
    -3 -7 -4
    -3 -7 -4
    -3 -7 -4
    3 7 4
    3 7 4
    3 7 4
    3 7 4
    3 7 4
    -4 -7 -4
    -4 -7 -4
    -4 -7 -4
    -4 -7 -4
    4 7 4
    4 7 4
    4 7 4
    4 7 4
    -5 -7 -4
    -5 -7 -4
    -5 -7 -4
    5 7 4
    5 7 4
    -6 -7 -4
    6 7 4
    7 7 4
    8 7 4
    9 7 4
    10 7 4
    6 -8 -4
    5 -8 -4
    4 -8 -4
    3 -8 -4
    3 -8 -4
    -3 8 4
    2 -8 -4
    2 -8 -4
    -2 8 4
    -2 8 4
    -2 8 4
    1 -8 -4
    1 -8 -4
    -1 8 4
    -1 8 4
    -1 8 4
    0 -8 -4
    0 -8 -4
    0 8 4
    0 8 4
    0 8 4
    -1 -8 -4
    -1 -8 -4
    1 8 4
    1 8 4
    1 8 4
    1 8 4
    -2 -8 -4
    -2 -8 -4
    -2 -8 -4
    2 8 4
    2 8 4
    2 8 4
    2 8 4
    -3 -8 -4
    -3 -8 -4
    -3 -8 -4
    3 8 4
    3 8 4
    3 8 4
    3 8 4
    3 8 4
    -4 -8 -4
    -4 -8 -4
    -4 -8 -4
    4 8 4
    4 8 4
    4 8 4
    4 8 4
    -5 -8 -4
    5 8 4
    5 8 4
    6 8 4
    6 8 4
    7 8 4
    8 8 4
    9 8 4
    10 8 4
    5 -9 -4
    4 -9 -4
    3 -9 -4
    3 -9 -4
    2 -9 -4
    2 -9 -4
    -2 9 4
    -2 9 4
    -2 9 4
    1 -9 -4
    1 -9 -4
    -1 9 4
    -1 9 4
    -1 9 4
    0 -9 -4
    0 -9 -4
    0 9 4
    0 9 4
    0 9 4
    0 9 4
    -1 -9 -4
    -1 -9 -4
    1 9 4
    1 9 4
    1 9 4
    1 9 4
    -2 -9 -4
    -2 -9 -4
    -2 -9 -4
    2 9 4
    2 9 4
    2 9 4
    2 9 4
    -3 -9 -4
    -3 -9 -4
    -3 -9 -4
    3 9 4
    3 9 4
    3 9 4
    3 9 4
    -4 -9 -4
    -4 -9 -4
    4 9 4
    4 9 4
    4 9 4
    4 9 4
    5 9 4
    5 9 4
    6 9 4
    7 9 4
    8 9 4
    9 9 4
    4 -10 -4
    3 -10 -4
    3 -10 -4
    2 -10 -4
    2 -10 -4
    -2 10 4
    -2 10 4
    1 -10 -4
    1 -10 -4
    -1 10 4
    -1 10 4
    -1 10 4
    0 -10 -4
    0 -10 -4
    0 10 4
    0 10 4
    0 10 4
    0 10 4
    -1 -10 -4
    -1 -10 -4
    1 10 4
    1 10 4
    1 10 4
    1 10 4
    -2 -10 -4
    -2 -10 -4
    -2 -10 -4
    2 10 4
    2 10 4
    2 10 4
    2 10 4
    -3 -10 -4
    -3 -10 -4
    -3 -10 -4
    3 10 4
    3 10 4
    3 10 4
    -4 -10 -4
    4 10 4
    4 10 4
    4 10 4
    5 10 4
    5 10 4
    5 10 4
    5 10 4
    6 10 4
    7 10 4
    8 10 4
    9 10 4
    3 -11 -4
    3 -11 -4
    2 -11 -4
    2 -11 -4
    -2 11 4
    1 -11 -4
    1 -11 -4
    -1 11 4
    -1 11 4
    -1 11 4
    -1 11 4
    0 -11 -4
    0 -11 -4
    0 11 4
    0 11 4
    0 11 4
    -1 -11 -4
    -1 -11 -4
    1 11 4
    1 11 4
    1 11 4
    -2 -11 -4
    -2 -11 -4
    2 11 4
    2 11 4
    2 11 4
    -3 -11 -4
    -3 -11 -4
    3 11 4
    3 11 4
    3 11 4
    -4 -11 -4
    4 11 4
    4 11 4
    4 11 4
    5 11 4
    5 11 4
    6 11 4
    7 11 4
    8 11 4
    -3 12 4
    2 -12 -4
    2 -12 -4
    -2 12 4
    1 -12 -4
    1 -12 -4
    -1 12 4
    -1 12 4
    -1 12 4
    0 -12 -4
    0 -12 -4
    0 12 4
    0 12 4
    0 12 4
    -1 -12 -4
    -1 -12 -4
    1 12 4
    1 12 4
    1 12 4
    -2 -12 -4
    -2 -12 -4
    2 12 4
    2 12 4
    2 12 4
    -3 -12 -4
    3 12 4
    3 12 4
    3 12 4
    -4 -12 -4
    4 12 4
    4 12 4
    5 12 4
    5 12 4
    6 12 4
    7 12 4
    8 12 4
    1 -13 -4
    1 -13 -4
    -1 13 4
    -1 13 4
    -1 13 4
    0 -13 -4
    0 -13 -4
    0 13 4
    0 13 4
    0 13 4
    -1 -13 -4
    -1 -13 -4
    1 13 4
    1 13 4
    1 13 4
    -2 -13 -4
    2 13 4
    2 13 4
    2 13 4
    -3 -13 -4
    3 13 4
    3 13 4
    4 13 4
    4 13 4
    5 13 4
    5 13 4
    6 13 4
    7 13 4
    0 14 4
    -1 -14 -4
    1 14 4
    1 14 4
    -2 -14 -4
    2 14 4
    2 14 4
    -3 -14 -4
    3 14 4
    3 14 4
    4 14 4
    4 14 4
    5 14 4
    5 14 4
    4 13 -5
    3 13 -5
    3 13 -5
    3 13 -5
    -3 -13 5
    -3 -13 5
    2 13 -5
    2 13 -5
    2 13 -5
    -2 -13 5
    -2 -13 5
    1 13 -5
    1 13 -5
    -1 -13 5
    -1 -13 5
    0 13 -5
    0 -13 5
    0 -13 5
    5 12 -5
    5 12 -5
    5 12 -5
    -5 -12 5
    4 12 -5
    4 12 -5
    4 12 -5
    -4 -12 5
    3 12 -5
    3 12 -5
    3 12 -5
    -3 -12 5
    -3 -12 5
    2 12 -5
    2 12 -5
    -2 -12 5
    -2 -12 5
    1 12 -5
    1 12 -5
    -1 -12 5
    -1 -12 5
    0 12 -5
    0 12 -5
    0 -12 5
    0 -12 5
    -1 12 -5
    -1 12 -5
    1 -12 5
    1 -12 5
    -2 12 -5
    -2 12 -5
    2 -12 5
    2 -12 5
    6 11 -5
    6 11 -5
    -6 -11 5
    5 11 -5
    5 11 -5
    5 11 -5
    -5 -11 5
    4 11 -5
    4 11 -5
    4 11 -5
    -4 -11 5
    3 11 -5
    3 11 -5
    3 11 -5
    -3 -11 5
    -3 -11 5
    2 11 -5
    2 11 -5
    -2 -11 5
    -2 -11 5
    1 11 -5
    1 11 -5
    -1 -11 5
    -1 -11 5
    0 11 -5
    0 11 -5
    0 -11 5
    0 -11 5
    -1 11 -5
    -1 11 -5
    1 -11 5
    1 -11 5
    -2 11 -5
    -2 11 -5
    2 -11 5
    2 -11 5
    -3 11 -5
    -3 11 -5
    3 -11 5
    3 -11 5
    7 10 -5
    7 10 -5
    -7 -10 5
    6 10 -5
    6 10 -5
    -6 -10 5
    5 10 -5
    5 10 -5
    5 10 -5
    -5 -10 5
    4 10 -5
    4 10 -5
    4 10 -5
    -4 -10 5
    -4 -10 5
    3 10 -5
    3 10 -5
    -3 -10 5
    -3 -10 5
    2 10 -5
    2 10 -5
    -2 -10 5
    -2 -10 5
    1 10 -5
    1 10 -5
    -1 -10 5
    -1 -10 5
    0 10 -5
    0 10 -5
    0 -10 5
    0 -10 5
    -1 10 -5
    -1 10 -5
    -1 10 -5
    1 -10 5
    1 -10 5
    -2 10 -5
    -2 10 -5
    2 -10 5
    2 -10 5
    -3 10 -5
    -3 10 -5
    3 -10 5
    3 -10 5
    -4 10 -5
    -4 10 -5
    4 -10 5
    7 9 -5
    -7 -9 5
    6 9 -5
    6 9 -5
    -6 -9 5
    5 9 -5
    5 9 -5
    5 9 -5
    -5 -9 5
    4 9 -5
    4 9 -5
    4 9 -5
    -4 -9 5
    -4 -9 5
    3 9 -5
    3 9 -5
    -3 -9 5
    -3 -9 5
    2 9 -5
    2 9 -5
    -2 -9 5
    -2 -9 5
    -2 -9 5
    1 9 -5
    1 9 -5
    -1 -9 5
    -1 -9 5
    0 9 -5
    0 9 -5
    0 -9 5
    0 -9 5
    -1 9 -5
    -1 9 -5
    -1 9 -5
    -1 9 -5
    1 -9 5
    1 -9 5
    -2 9 -5
    -2 9 -5
    -2 9 -5
    2 -9 5
    2 -9 5
    -3 9 -5
    -3 9 -5
    3 -9 5
    3 -9 5
    -4 9 -5
    -4 9 -5
    4 -9 5
    -5 9 -5
    -5 9 -5
    5 -9 5
    8 8 -5
    -8 -8 5
    7 8 -5
    -7 -8 5
    6 8 -5
    6 8 -5
    -6 -8 5
    5 8 -5
    5 8 -5
    5 8 -5
    -5 -8 5
    4 8 -5
    4 8 -5
    4 8 -5
    -4 -8 5
    -4 -8 5
    3 8 -5
    3 8 -5
    -3 -8 5
    -3 -8 5
    -3 -8 5
    2 8 -5
    2 8 -5
    -2 -8 5
    -2 -8 5
    -2 -8 5
    1 8 -5
    1 8 -5
    -1 -8 5
    -1 -8 5
    -1 -8 5
    0 8 -5
    0 8 -5
    0 8 -5
    0 -8 5
    0 -8 5
    0 -8 5
    -1 8 -5
    -1 8 -5
    -1 8 -5
    -1 8 -5
    1 -8 5
    1 -8 5
    -2 8 -5
    -2 8 -5
    -2 8 -5
    -2 8 -5
    2 -8 5
    2 -8 5
    -3 8 -5
    -3 8 -5
    3 -8 5
    3 -8 5
    -4 8 -5
    -4 8 -5
    4 -8 5
    -5 8 -5
    -5 8 -5
    5 -8 5
    -6 8 -5
    -6 8 -5
    6 -8 5
    8 7 -5
    -8 -7 5
    7 7 -5
    -7 -7 5
    6 7 -5
    6 7 -5
    -6 -7 5
    5 7 -5
    5 7 -5
    -5 -7 5
    4 7 -5
    4 7 -5
    -4 -7 5
    -4 -7 5
    3 7 -5
    3 7 -5
    -3 -7 5
    -3 -7 5
    -3 -7 5
    2 7 -5
    2 7 -5
    -2 -7 5
    -2 -7 5
    -2 -7 5
    1 7 -5
    1 7 -5
    1 7 -5
    -1 -7 5
    -1 -7 5
    -1 -7 5
    0 7 -5
    0 7 -5
    0 7 -5
    0 -7 5
    0 -7 5
    0 -7 5
    -1 7 -5
    -1 7 -5
    -1 7 -5
    -1 7 -5
    1 -7 5
    1 -7 5
    1 -7 5
    -2 7 -5
    -2 7 -5
    -2 7 -5
    -2 7 -5
    2 -7 5
    2 -7 5
    -3 7 -5
    -3 7 -5
    3 -7 5
    3 -7 5
    -4 7 -5
    -4 7 -5
    4 -7 5
    -5 7 -5
    -5 7 -5
    5 -7 5
    -6 7 -5
    -6 7 -5
    6 -7 5
    -7 7 -5
    -7 7 -5
    7 -7 5
    8 6 -5
    -8 -6 5
    7 6 -5
    -7 -6 5
    6 6 -5
    6 6 -5
    -6 -6 5
    5 6 -5
    5 6 -5
    -5 -6 5
    4 6 -5
    4 6 -5
    -4 -6 5
    -4 -6 5
    3 6 -5
    3 6 -5
    -3 -6 5
    -3 -6 5
    -3 -6 5
    2 6 -5
    2 6 -5
    2 6 -5
    -2 -6 5
    -2 -6 5
    -2 -6 5
    1 6 -5
    1 6 -5
    1 6 -5
    -1 -6 5
    -1 -6 5
    -1 -6 5
    0 6 -5
    0 6 -5
    0 6 -5
    0 -6 5
    0 -6 5
    0 -6 5
    -1 6 -5
    -1 6 -5
    -1 6 -5
    -1 6 -5
    1 -6 5
    1 -6 5
    1 -6 5
    1 -6 5
    -2 6 -5
    -2 6 -5
    -2 6 -5
    -2 6 -5
    2 -6 5
    2 -6 5
    2 -6 5
    -3 6 -5
    -3 6 -5
    -3 6 -5
    -3 6 -5
    3 -6 5
    3 -6 5
    3 -6 5
    -4 6 -5
    -4 6 -5
    4 -6 5
    -5 6 -5
    -5 6 -5
    5 -6 5
    -6 6 -5
    -6 6 -5
    6 -6 5
    -7 6 -5
    -7 6 -5
    7 -6 5
    -8 -5 5
    7 5 -5
    -7 -5 5
    6 5 -5
    6 5 -5
    -6 -5 5
    5 5 -5
    5 5 -5
    -5 -5 5
    4 5 -5
    4 5 -5
    4 5 -5
    -4 -5 5
    -4 -5 5
    3 5 -5
    3 5 -5
    3 5 -5
    -3 -5 5
    -3 -5 5
    2 5 -5
    2 5 -5
    2 5 -5
    2 5 -5
    -2 -5 5
    -2 -5 5
    -2 -5 5
    1 5 -5
    1 5 -5
    1 5 -5
    -1 -5 5
    -1 -5 5
    -1 -5 5
    0 5 -5
    0 5 -5
    0 5 -5
    0 -5 5
    0 -5 5
    0 -5 5
    -1 5 -5
    -1 5 -5
    -1 5 -5
    1 -5 5
    1 -5 5
    1 -5 5
    1 -5 5
    -2 5 -5
    -2 5 -5
    -2 5 -5
    -2 5 -5
    2 -5 5
    2 -5 5
    2 -5 5
    2 -5 5
    -3 5 -5
    -3 5 -5
    -3 5 -5
    -3 5 -5
    3 -5 5
    3 -5 5
    3 -5 5
    -4 5 -5
    -4 5 -5
    -4 5 -5
    4 -5 5
    -5 5 -5
    -5 5 -5
    5 -5 5
    -6 5 -5
    6 -5 5
    -7 5 -5
    7 -5 5
    -8 5 -5
    8 -5 5
    -8 -4 5
    7 4 -5
    -7 -4 5
    6 4 -5
    -6 -4 5
    5 4 -5
    5 4 -5
    -5 -4 5
    4 4 -5
    4 4 -5
    -4 -4 5
    -4 -4 5
    3 4 -5
    3 4 -5
    3 4 -5
    3 4 -5
    -3 -4 5
    -3 -4 5
    2 4 -5
    2 4 -5
    2 4 -5
    2 4 -5
    -2 -4 5
    -2 -4 5
    1 4 -5
    1 4 -5
    1 4 -5
    -1 -4 5
    -1 -4 5
    -1 -4 5
    0 4 -5
    0 4 -5
    0 4 -5
    0 -4 5
    0 -4 5
    0 -4 5
    -1 4 -5
    -1 4 -5
    -1 4 -5
    1 -4 5
    1 -4 5
    1 -4 5
    -2 4 -5
    -2 4 -5
    -2 4 -5
    -2 4 -5
    2 -4 5
    2 -4 5
    2 -4 5
    -3 4 -5
    -3 4 -5
    -3 4 -5
    -3 4 -5
    3 -4 5
    3 -4 5
    -4 4 -5
    -4 4 -5
    -4 4 -5
    4 -4 5
    -5 4 -5
    5 -4 5
    -6 4 -5
    6 -4 5
    -7 4 -5
    7 -4 5
    -8 4 -5
    8 -4 5
    -8 -3 5
    -7 -3 5
    6 3 -5
    -6 -3 5
    5 3 -5
    5 3 -5
    -5 -3 5
    4 3 -5
    4 3 -5
    -4 -3 5
    -4 -3 5
    3 3 -5
    3 3 -5
    3 3 -5
    3 3 -5
    -3 -3 5
    -3 -3 5
    2 3 -5
    2 3 -5
    2 3 -5
    -2 -3 5
    -2 -3 5
    1 3 -5
    1 3 -5
    1 3 -5
    -1 -3 5
    -1 -3 5
    0 3 -5
    0 3 -5
    0 3 -5
    0 -3 5
    0 -3 5
    0 -3 5
    -1 3 -5
    -1 3 -5
    -1 3 -5
    1 -3 5
    1 -3 5
    1 -3 5
    -2 3 -5
    -2 3 -5
    -2 3 -5
    -2 3 -5
    2 -3 5
    2 -3 5
    2 -3 5
    -3 3 -5
    -3 3 -5
    -3 3 -5
    -3 3 -5
    3 -3 5
    -4 3 -5
    -4 3 -5
    -4 3 -5
    -4 3 -5
    4 -3 5
    -5 3 -5
    -5 3 -5
    -5 3 -5
    5 -3 5
    -6 3 -5
    6 -3 5
    -7 3 -5
    7 -3 5
    -8 3 -5
    8 -3 5
    -9 3 -5
    9 -3 5
    -8 -2 5
    -7 -2 5
    -6 -2 5
    5 2 -5
    5 2 -5
    -5 -2 5
    4 2 -5
    4 2 -5
    -4 -2 5
    -4 -2 5
    -4 -2 5
    3 2 -5
    3 2 -5
    3 2 -5
    3 2 -5
    -3 -2 5
    -3 -2 5
    -3 -2 5
    2 2 -5
    2 2 -5
    2 2 -5
    -2 -2 5
    -2 -2 5
    -2 -2 5
    -2 -2 5
    1 2 -5
    1 2 -5
    1 2 -5
    -1 -2 5
    -1 -2 5
    -1 -2 5
    -1 -2 5
    0 2 -5
    0 2 -5
    0 2 -5
    0 -2 5
    0 -2 5
    -1 2 -5
    -1 2 -5
    -1 2 -5
    1 -2 5
    1 -2 5
    1 -2 5
    -2 2 -5
    -2 2 -5
    -2 2 -5
    -2 2 -5
    2 -2 5
    2 -2 5
    2 -2 5
    -3 2 -5
    -3 2 -5
    -3 2 -5
    -3 2 -5
    -3 2 -5
    3 -2 5
    -4 2 -5
    -4 2 -5
    -4 2 -5
    -4 2 -5
    4 -2 5
    -5 2 -5
    -5 2 -5
    -5 2 -5
    5 -2 5
    -6 2 -5
    -6 2 -5
    6 -2 5
    -7 2 -5
    -7 2 -5
    7 -2 5
    -8 2 -5
    -8 2 -5
    8 -2 5
    -9 2 -5
    9 -2 5
    -8 -1 5
    -7 -1 5
    -6 -1 5
    -5 -1 5
    4 1 -5
    -4 -1 5
    -4 -1 5
    -4 -1 5
    3 1 -5
    3 1 -5
    3 1 -5
    3 1 -5
    -3 -1 5
    -3 -1 5
    -3 -1 5
    2 1 -5
    2 1 -5
    2 1 -5
    2 1 -5
    -2 -1 5
    -2 -1 5
    -2 -1 5
    -2 -1 5
    1 1 -5
    1 1 -5
    1 1 -5
    1 1 -5
    -1 -1 5
    -1 -1 5
    -1 -1 5
    -1 -1 5
    0 1 -5
    0 1 -5
    0 1 -5
    0 -1 5
    0 -1 5
    0 -1 5
    0 -1 5
    0 -1 5
    -1 1 -5
    -1 1 -5
    -1 1 -5
    -1 1 -5
    1 -1 5
    1 -1 5
    1 -1 5
    1 -1 5
    -2 1 -5
    -2 1 -5
    -2 1 -5
    -2 1 -5
    2 -1 5
    2 -1 5
    2 -1 5
    2 -1 5
    -3 1 -5
    -3 1 -5
    -3 1 -5
    -3 1 -5
    -3 1 -5
    3 -1 5
    -4 1 -5
    -4 1 -5
    -4 1 -5
    4 -1 5
    -5 1 -5
    -5 1 -5
    -5 1 -5
    5 -1 5
    -6 1 -5
    -6 1 -5
    -6 1 -5
    6 -1 5
    -7 1 -5
    -7 1 -5
    7 -1 5
    -8 1 -5
    -8 1 -5
    8 -1 5
    -9 1 -5
    -9 1 -5
    9 -1 5
    -8 0 5
    -7 0 5
    -6 0 5
    -5 0 5
    -4 0 5
    -4 0 5
    3 0 -5
    3 0 -5
    3 0 -5
    -3 0 5
    -3 0 5
    2 0 -5
    2 0 -5
    2 0 -5
    -2 0 5
    -2 0 5
    -2 0 5
    1 0 -5
    1 0 -5
    1 0 -5
    1 0 -5
    1 0 -5
    -1 0 5
    -1 0 5
    -1 0 5
    0 0 -5
    0 0 -5
    0 0 -5
    0 0 -5
    0 0 -5
    0 0 5
    0 0 5
    0 0 5
    0 0 5
    -1 0 -5
    -1 0 -5
    -1 0 -5
    -1 0 -5
    -1 0 -5
    1 0 5
    1 0 5
    1 0 5
    -2 0 -5
    -2 0 -5
    -2 0 -5
    -2 0 -5
    2 0 5
    2 0 5
    2 0 5
    -3 0 -5
    -3 0 -5
    -3 0 -5
    -3 0 -5
    3 0 5
    -4 0 -5
    -4 0 -5
    -4 0 -5
    4 0 5
    -5 0 -5
    -5 0 -5
    -5 0 -5
    5 0 5
    -6 0 -5
    -6 0 -5
    6 0 5
    -7 0 -5
    -7 0 -5
    7 0 5
    -8 0 -5
    -8 0 -5
    8 0 5
    -9 0 -5
    -9 0 -5
    9 0 5
    -8 1 5
    -7 1 5
    -6 1 5
    -5 1 5
    -4 1 5
    -4 1 5
    3 -1 -5
    3 -1 -5
    -3 1 5
    -3 1 5
    2 -1 -5
    2 -1 -5
    2 -1 -5
    -2 1 5
    -2 1 5
    1 -1 -5
    1 -1 -5
    1 -1 -5
    1 -1 -5
    1 -1 -5
    1 -1 -5
    -1 1 5
    -1 1 5
    0 -1 -5
    0 -1 -5
    0 -1 -5
    0 -1 -5
    0 -1 -5
    0 1 5
    0 1 5
    0 1 5
    -1 -1 -5
    -1 -1 -5
    -1 -1 -5
    -1 -1 -5
    1 1 5
    1 1 5
    1 1 5
    1 1 5
    -2 -1 -5
    -2 -1 -5
    -2 -1 -5
    2 1 5
    2 1 5
    2 1 5
    2 1 5
    2 1 5
    -3 -1 -5
    -3 -1 -5
    -3 -1 -5
    3 1 5
    3 1 5
    -4 -1 -5
    -4 -1 -5
    -4 -1 -5
    4 1 5
    4 1 5
    -5 -1 -5
    -5 -1 -5
    5 1 5
    -6 -1 -5
    -6 -1 -5
    6 1 5
    -7 -1 -5
    -7 -1 -5
    7 1 5
    -8 -1 -5
    -8 -1 -5
    8 1 5
    -9 -1 -5
    -9 -1 -5
    9 1 5
    -10 -1 -5
    -10 -1 -5
    -10 -1 -5
    -8 2 5
    -7 2 5
    -6 2 5
    -5 2 5
    -4 2 5
    -4 2 5
    3 -2 -5
    -3 2 5
    -3 2 5
    2 -2 -5
    2 -2 -5
    -2 2 5
    -2 2 5
    1 -2 -5
    1 -2 -5
    1 -2 -5
    1 -2 -5
    -1 2 5
    -1 2 5
    0 -2 -5
    0 -2 -5
    0 -2 -5
    0 2 5
    0 2 5
    0 2 5
    0 2 5
    -1 -2 -5
    -1 -2 -5
    -1 -2 -5
    1 2 5
    1 2 5
    1 2 5
    1 2 5
    1 2 5
    -2 -2 -5
    -2 -2 -5
    -2 -2 -5
    2 2 5
    2 2 5
    2 2 5
    2 2 5
    2 2 5
    -3 -2 -5
    -3 -2 -5
    -3 -2 -5
    3 2 5
    3 2 5
    -4 -2 -5
    4 2 5
    4 2 5
    -5 -2 -5
    -5 -2 -5
    5 2 5
    5 2 5
    -6 -2 -5
    6 2 5
    6 2 5
    -7 -2 -5
    -7 -2 -5
    7 2 5
    7 2 5
    -8 -2 -5
    -8 -2 -5
    8 2 5
    -9 -2 -5
    -9 -2 -5
    -9 -2 -5
    9 2 5
    -10 -2 -5
    -10 -2 -5
    -8 3 5
    -7 3 5
    6 -3 -5
    -6 3 5
    5 -3 -5
    -5 3 5
    4 -3 -5
    -4 3 5
    3 -3 -5
    3 -3 -5
    -3 3 5
    -3 3 5
    2 -3 -5
    2 -3 -5
    2 -3 -5
    -2 3 5
    -2 3 5
    1 -3 -5
    1 -3 -5
    1 -3 -5
    1 -3 -5
    -1 3 5
    -1 3 5
    -1 3 5
    0 -3 -5
    0 -3 -5
    0 3 5
    0 3 5
    0 3 5
    0 3 5
    -1 -3 -5
    -1 -3 -5
    1 3 5
    1 3 5
    1 3 5
    1 3 5
    1 3 5
    1 3 5
    -2 -3 -5
    2 3 5
    2 3 5
    2 3 5
    2 3 5
    -3 -3 -5
    3 3 5
    3 3 5
    -4 -3 -5
    -4 -3 -5
    -4 -3 -5
    -4 -3 -5
    4 3 5
    4 3 5
    -5 -3 -5
    -5 -3 -5
    5 3 5
    5 3 5
    6 3 5
    6 3 5
    -7 -3 -5
    7 3 5
    7 3 5
    -8 -3 -5
    -8 -3 -5
    -8 -3 -5
    8 3 5
    8 3 5
    -9 -3 -5
    -9 -3 -5
    -9 -3 -5
    -10 -3 -5
    -10 -3 -5
    7 -4 -5
    -7 4 5
    6 -4 -5
    -6 4 5
    5 -4 -5
    -5 4 5
    4 -4 -5
    3 -4 -5
    3 -4 -5
    3 -4 -5
    -3 4 5
    2 -4 -5
    2 -4 -5
    2 -4 -5
    -2 4 5
    -2 4 5
    1 -4 -5
    1 -4 -5
    1 -4 -5
    1 -4 -5
    -1 4 5
    -1 4 5
    0 -4 -5
    0 -4 -5
    0 -4 -5
    0 4 5
    0 4 5
    0 4 5
    -1 -4 -5
    1 4 5
    1 4 5
    1 4 5
    1 4 5
    1 4 5
    -2 -4 -5
    2 4 5
    2 4 5
    2 4 5
    2 4 5
    -3 -4 -5
    -3 -4 -5
    3 4 5
    3 4 5
    3 4 5
    3 4 5
    -4 -4 -5
    -4 -4 -5
    -4 -4 -5
    4 4 5
    -5 -4 -5
    -5 -4 -5
    -5 -4 -5
    5 4 5
    -6 -4 -5
    -6 -4 -5
    6 4 5
    -7 -4 -5
    7 4 5
    -8 -4 -5
    8 4 5
    -9 -4 -5
    -9 -4 -5
    9 4 5
    -10 -4 -5
    -10 -4 -5
    7 -5 -5
    -7 5 5
    6 -5 -5
    -6 5 5
    5 -5 -5
    4 -5 -5
    3 -5 -5
    3 -5 -5
    3 -5 -5
    -3 5 5
    -3 5 5
    2 -5 -5
    2 -5 -5
    2 -5 -5
    -2 5 5
    -2 5 5
    1 -5 -5
    1 -5 -5
    1 -5 -5
    1 -5 -5
    -1 5 5
    -1 5 5
    0 -5 -5
    0 -5 -5
    0 5 5
    0 5 5
    0 5 5
    -1 -5 -5
    -1 -5 -5
    1 5 5
    1 5 5
    1 5 5
    -2 -5 -5
    2 5 5
    2 5 5
    2 5 5
    2 5 5
    -3 -5 -5
    -3 -5 -5
    3 5 5
    3 5 5
    3 5 5
    3 5 5
    -4 -5 -5
    -4 -5 -5
    4 5 5
    -5 -5 -5
    -5 -5 -5
    -5 -5 -5
    -5 -5 -5
    -5 -5 -5
    5 5 5
    -6 -5 -5
    -6 -5 -5
    6 5 5
    -7 -5 -5
    7 5 5
    8 5 5
    9 5 5
    -10 -5 -5
    -10 -5 -5
    10 5 5
    6 -6 -5
    5 -6 -5
    4 -6 -5
    3 -6 -5
    3 -6 -5
    -3 6 5
    -3 6 5
    2 -6 -5
    2 -6 -5
    -2 6 5
    -2 6 5
    1 -6 -5
    1 -6 -5
    -1 6 5
    -1 6 5
    -1 6 5
    0 -6 -5
    0 -6 -5
    0 6 5
    0 6 5
    0 6 5
    -1 -6 -5
    -1 -6 -5
    1 6 5
    1 6 5
    1 6 5
    -2 -6 -5
    -2 -6 -5
    2 6 5
    2 6 5
    2 6 5
    2 6 5
    2 6 5
    2 6 5
    -3 -6 -5
    -3 -6 -5
    3 6 5
    3 6 5
    3 6 5
    3 6 5
    3 6 5
    -4 -6 -5
    -4 -6 -5
    4 6 5
    -5 -6 -5
    -5 -6 -5
    -5 -6 -5
    5 6 5
    -6 -6 -5
    6 6 5
    7 6 5
    8 6 5
    9 6 5
    10 6 5
    6 -7 -5
    5 -7 -5
    4 -7 -5
    3 -7 -5
    3 -7 -5
    2 -7 -5
    2 -7 -5
    -2 7 5
    -2 7 5
    -2 7 5
    1 -7 -5
    1 -7 -5
    -1 7 5
    -1 7 5
    -1 7 5
    0 -7 -5
    0 -7 -5
    0 7 5
    0 7 5
    0 7 5
    -1 -7 -5
    -1 -7 -5
    1 7 5
    1 7 5
    1 7 5
    -2 -7 -5
    -2 -7 -5
    2 7 5
    2 7 5
    2 7 5
    2 7 5
    2 7 5
    -3 -7 -5
    -3 -7 -5
    3 7 5
    3 7 5
    3 7 5
    3 7 5
    3 7 5
    -4 -7 -5
    -4 -7 -5
    4 7 5
    4 7 5
    4 7 5
    4 7 5
    5 7 5
    6 7 5
    7 7 5
    8 7 5
    9 7 5
    10 7 5
    5 -8 -5
    4 -8 -5
    3 -8 -5
    3 -8 -5
    2 -8 -5
    2 -8 -5
    -2 8 5
    -2 8 5
    -2 8 5
    1 -8 -5
    1 -8 -5
    -1 8 5
    -1 8 5
    -1 8 5
    0 -8 -5
    0 -8 -5
    0 8 5
    0 8 5
    0 8 5
    -1 -8 -5
    -1 -8 -5
    1 8 5
    1 8 5
    1 8 5
    1 8 5
    -2 -8 -5
    -2 -8 -5
    2 8 5
    2 8 5
    2 8 5
    2 8 5
    -3 -8 -5
    -3 -8 -5
    -3 -8 -5
    3 8 5
    3 8 5
    3 8 5
    3 8 5
    -4 -8 -5
    -4 -8 -5
    4 8 5
    4 8 5
    4 8 5
    4 8 5
    4 8 5
    5 8 5
    5 8 5
    6 8 5
    7 8 5
    8 8 5
    9 8 5
    5 -9 -5
    4 -9 -5
    3 -9 -5
    3 -9 -5
    2 -9 -5
    2 -9 -5
    -2 9 5
    -2 9 5
    1 -9 -5
    1 -9 -5
    -1 9 5
    -1 9 5
    -1 9 5
    0 -9 -5
    0 -9 -5
    0 9 5
    0 9 5
    0 9 5
    -1 -9 -5
    -1 -9 -5
    1 9 5
    1 9 5
    1 9 5
    1 9 5
    -2 -9 -5
    -2 -9 -5
    2 9 5
    2 9 5
    2 9 5
    2 9 5
    -3 -9 -5
    -3 -9 -5
    -3 -9 -5
    3 9 5
    3 9 5
    3 9 5
    3 9 5
    -4 -9 -5
    4 9 5
    4 9 5
    4 9 5
    4 9 5
    5 9 5
    6 9 5
    7 9 5
    8 9 5
    9 9 5
    4 -10 -5
    3 -10 -5
    3 -10 -5
    2 -10 -5
    2 -10 -5
    1 -10 -5
    1 -10 -5
    -1 10 5
    -1 10 5
    -1 10 5
    0 -10 -5
    0 -10 -5
    0 10 5
    0 10 5
    0 10 5
    0 10 5
    -1 -10 -5
    -1 -10 -5
    1 10 5
    1 10 5
    1 10 5
    1 10 5
    -2 -10 -5
    -2 -10 -5
    2 10 5
    2 10 5
    2 10 5
    2 10 5
    -3 -10 -5
    -3 -10 -5
    3 10 5
    3 10 5
    3 10 5
    -4 -10 -5
    4 10 5
    4 10 5
    4 10 5
    5 10 5
    5 10 5
    6 10 5
    7 10 5
    8 10 5
    9 10 5
    3 -11 -5
    3 -11 -5
    2 -11 -5
    2 -11 -5
    1 -11 -5
    1 -11 -5
    -1 11 5
    -1 11 5
    -1 11 5
    0 -11 -5
    0 -11 -5
    0 11 5
    0 11 5
    0 11 5
    -1 -11 -5
    -1 -11 -5
    1 11 5
    1 11 5
    1 11 5
    -2 -11 -5
    -2 -11 -5
    2 11 5
    2 11 5
    2 11 5
    -3 -11 -5
    3 11 5
    3 11 5
    3 11 5
    -4 -11 -5
    4 11 5
    4 11 5
    5 11 5
    5 11 5
    6 11 5
    7 11 5
    8 11 5
    2 -12 -5
    2 -12 -5
    -2 12 5
    1 -12 -5
    1 -12 -5
    -1 12 5
    -1 12 5
    0 -12 -5
    0 -12 -5
    0 12 5
    0 12 5
    0 12 5
    -1 -12 -5
    -1 -12 -5
    1 12 5
    1 12 5
    1 12 5
    -2 -12 -5
    2 12 5
    2 12 5
    2 12 5
    -3 -12 -5
    3 12 5
    3 12 5
    -4 -12 -5
    4 12 5
    4 12 5
    5 12 5
    5 12 5
    6 12 5
    7 12 5
    8 12 5
    1 -13 -5
    1 -13 -5
    -1 13 5
    -1 13 5
    0 -13 -5
    0 13 5
    0 13 5
    0 13 5
    -1 -13 -5
    1 13 5
    1 13 5
    -2 -13 -5
    2 13 5
    2 13 5
    -3 -13 -5
    3 13 5
    3 13 5
    4 13 5
    4 13 5
    5 13 5
    5 13 5
    6 13 5
    7 13 5
    -1 -14 -5
    1 14 5
    1 14 5
    -2 -14 -5
    2 14 5
    2 14 5
    -3 -14 -5
    3 14 5
    3 14 5
    4 14 5
    4 14 5
    5 14 5
    5 14 5
    4 12 -6
    4 12 -6
    4 12 -6
    -4 -12 6
    3 12 -6
    3 12 -6
    3 12 -6
    -3 -12 6
    -3 -12 6
    2 12 -6
    2 12 -6
    -2 -12 6
    -2 -12 6
    1 12 -6
    1 12 -6
    -1 -12 6
    -1 -12 6
    0 12 -6
    0 12 -6
    0 -12 6
    0 -12 6
    -1 12 -6
    -1 12 -6
    1 -12 6
    1 -12 6
    5 11 -6
    5 11 -6
    5 11 -6
    -5 -11 6
    4 11 -6
    4 11 -6
    4 11 -6
    -4 -11 6
    3 11 -6
    3 11 -6
    -3 -11 6
    -3 -11 6
    2 11 -6
    2 11 -6
    -2 -11 6
    -2 -11 6
    1 11 -6
    1 11 -6
    -1 -11 6
    -1 -11 6
    0 11 -6
    0 11 -6
    0 -11 6
    0 -11 6
    -1 11 -6
    -1 11 -6
    1 -11 6
    1 -11 6
    -2 11 -6
    -2 11 -6
    2 -11 6
    2 -11 6
    -3 11 -6
    -3 11 -6
    3 -11 6
    3 -11 6
    6 10 -6
    6 10 -6
    -6 -10 6
    5 10 -6
    5 10 -6
    5 10 -6
    -5 -10 6
    4 10 -6
    4 10 -6
    4 10 -6
    -4 -10 6
    3 10 -6
    3 10 -6
    -3 -10 6
    -3 -10 6
    2 10 -6
    2 10 -6
    -2 -10 6
    -2 -10 6
    1 10 -6
    1 10 -6
    -1 -10 6
    -1 -10 6
    0 10 -6
    0 10 -6
    0 -10 6
    0 -10 6
    -1 10 -6
    -1 10 -6
    1 -10 6
    1 -10 6
    -2 10 -6
    -2 10 -6
    2 -10 6
    2 -10 6
    -3 10 -6
    -3 10 -6
    3 -10 6
    3 -10 6
    -4 10 -6
    -4 10 -6
    4 -10 6
    7 9 -6
    -7 -9 6
    6 9 -6
    6 9 -6
    -6 -9 6
    5 9 -6
    5 9 -6
    5 9 -6
    -5 -9 6
    4 9 -6
    4 9 -6
    4 9 -6
    -4 -9 6
    -4 -9 6
    3 9 -6
    3 9 -6
    -3 -9 6
    -3 -9 6
    2 9 -6
    2 9 -6
    -2 -9 6
    -2 -9 6
    1 9 -6
    1 9 -6
    -1 -9 6
    -1 -9 6
    0 9 -6
    0 9 -6
    0 9 -6
    0 -9 6
    0 -9 6
    -1 9 -6
    -1 9 -6
    -1 9 -6
    1 -9 6
    1 -9 6
    -2 9 -6
    -2 9 -6
    -2 9 -6
    2 -9 6
    2 -9 6
    -3 9 -6
    -3 9 -6
    3 -9 6
    3 -9 6
    -4 9 -6
    -4 9 -6
    4 -9 6
    -5 9 -6
    -5 9 -6
    5 -9 6
    7 8 -6
    -7 -8 6
    6 8 -6
    6 8 -6
    -6 -8 6
    5 8 -6
    5 8 -6
    5 8 -6
    -5 -8 6
    4 8 -6
    4 8 -6
    -4 -8 6
    -4 -8 6
    3 8 -6
    3 8 -6
    -3 -8 6
    -3 -8 6
    2 8 -6
    2 8 -6
    -2 -8 6
    -2 -8 6
    -2 -8 6
    1 8 -6
    1 8 -6
    1 8 -6
    -1 -8 6
    -1 -8 6
    -1 -8 6
    0 8 -6
    0 8 -6
    0 8 -6
    0 -8 6
    0 -8 6
    -1 8 -6
    -1 8 -6
    -1 8 -6
    1 -8 6
    1 -8 6
    -2 8 -6
    -2 8 -6
    -2 8 -6
    -2 8 -6
    2 -8 6
    2 -8 6
    -3 8 -6
    3 -8 6
    3 -8 6
    -4 8 -6
    -4 8 -6
    4 -8 6
    -5 8 -6
    -5 8 -6
    5 -8 6
    -6 8 -6
    -6 8 -6
    6 -8 6
    8 7 -6
    -8 -7 6
    7 7 -6
    -7 -7 6
    6 7 -6
    -6 -7 6
    5 7 -6
    5 7 -6
    5 7 -6
    -5 -7 6
    4 7 -6
    4 7 -6
    -4 -7 6
    -4 -7 6
    3 7 -6
    3 7 -6
    -3 -7 6
    -3 -7 6
    -3 -7 6
    2 7 -6
    2 7 -6
    2 7 -6
    -2 -7 6
    -2 -7 6
    -2 -7 6
    1 7 -6
    1 7 -6
    1 7 -6
    -1 -7 6
    -1 -7 6
    -1 -7 6
    0 7 -6
    0 7 -6
    0 7 -6
    0 -7 6
    0 -7 6
    0 -7 6
    -1 7 -6
    -1 7 -6
    -1 7 -6
    1 -7 6
    1 -7 6
    -2 7 -6
    -2 7 -6
    -2 7 -6
    -2 7 -6
    2 -7 6
    2 -7 6
    -3 7 -6
    -3 7 -6
    3 -7 6
    3 -7 6
    -4 7 -6
    -4 7 -6
    4 -7 6
    -5 7 -6
    -5 7 -6
    5 -7 6
    -6 7 -6
    -6 7 -6
    6 -7 6
    -7 7 -6
    8 6 -6
    -8 -6 6
    7 6 -6
    -7 -6 6
    6 6 -6
    5 6 -6
    5 6 -6
    -5 -6 6
    4 6 -6
    4 6 -6
    -4 -6 6
    -4 -6 6
    3 6 -6
    3 6 -6
    -3 -6 6
    -3 -6 6
    -3 -6 6
    2 6 -6
    2 6 -6
    2 6 -6
    -2 -6 6
    -2 -6 6
    -2 -6 6
    1 6 -6
    1 6 -6
    1 6 -6
    -1 -6 6
    -1 -6 6
    -1 -6 6
    0 6 -6
    0 6 -6
    0 6 -6
    0 -6 6
    0 -6 6
    0 -6 6
    -1 6 -6
    -1 6 -6
    -1 6 -6
    1 -6 6
    1 -6 6
    1 -6 6
    -2 6 -6
    -2 6 -6
    -2 6 -6
    -2 6 -6
    2 -6 6
    2 -6 6
    -3 6 -6
    -3 6 -6
    -3 6 -6
    3 -6 6
    3 -6 6
    3 -6 6
    -4 6 -6
    -4 6 -6
    4 -6 6
    -5 6 -6
    -5 6 -6
    5 -6 6
    -6 6 -6
    -6 6 -6
    6 -6 6
    -7 6 -6
    -7 6 -6
    7 -6 6
    -8 -5 6
    7 5 -6
    -7 -5 6
    6 5 -6
    -6 -5 6
    5 5 -6
    5 5 -6
    -5 -5 6
    4 5 -6
    4 5 -6
    -4 -5 6
    -4 -5 6
    3 5 -6
    3 5 -6
    3 5 -6
    -3 -5 6
    -3 -5 6
    2 5 -6
    2 5 -6
    2 5 -6
    -2 -5 6
    -2 -5 6
    1 5 -6
    1 5 -6
    1 5 -6
    -1 -5 6
    -1 -5 6
    -1 -5 6
    0 5 -6
    0 5 -6
    0 5 -6
    0 -5 6
    0 -5 6
    0 -5 6
    -1 5 -6
    -1 5 -6
    -1 5 -6
    1 -5 6
    1 -5 6
    1 -5 6
    1 -5 6
    -2 5 -6
    -2 5 -6
    -2 5 -6
    -2 5 -6
    2 -5 6
    2 -5 6
    2 -5 6
    -3 5 -6
    -3 5 -6
    -3 5 -6
    -3 5 -6
    3 -5 6
    3 -5 6
    3 -5 6
    -4 5 -6
    -4 5 -6
    4 -5 6
    -5 5 -6
    -5 5 -6
    5 -5 6
    -6 5 -6
    -6 5 -6
    -7 5 -6
    -7 5 -6
    7 -5 6
    -8 5 -6
    8 -5 6
    -8 -4 6
    7 4 -6
    -7 -4 6
    6 4 -6
    -6 -4 6
    5 4 -6
    5 4 -6
    -5 -4 6
    4 4 -6
    4 4 -6
    4 4 -6
    -4 -4 6
    -4 -4 6
    3 4 -6
    3 4 -6
    3 4 -6
    3 4 -6
    -3 -4 6
    -3 -4 6
    2 4 -6
    2 4 -6
    2 4 -6
    2 4 -6
    -2 -4 6
    -2 -4 6
    1 4 -6
    1 4 -6
    1 4 -6
    -1 -4 6
    -1 -4 6
    -1 -4 6
    0 4 -6
    0 4 -6
    0 4 -6
    0 -4 6
    0 -4 6
    0 -4 6
    -1 4 -6
    -1 4 -6
    -1 4 -6
    1 -4 6
    1 -4 6
    1 -4 6
    1 -4 6
    -2 4 -6
    -2 4 -6
    -2 4 -6
    2 -4 6
    2 -4 6
    2 -4 6
    -3 4 -6
    -3 4 -6
    -3 4 -6
    -3 4 -6
    3 -4 6
    3 -4 6
    3 -4 6
    3 -4 6
    -4 4 -6
    -4 4 -6
    -4 4 -6
    4 -4 6
    -5 4 -6
    -5 4 -6
    5 -4 6
    -6 4 -6
    -6 4 -6
    6 -4 6
    -7 4 -6
    7 -4 6
    -8 4 -6
    8 -4 6
    -8 -3 6
    -7 -3 6
    6 3 -6
    -6 -3 6
    5 3 -6
    5 3 -6
    -5 -3 6
    4 3 -6
    4 3 -6
    4 3 -6
    -4 -3 6
    -4 -3 6
    3 3 -6
    3 3 -6
    3 3 -6
    3 3 -6
    -3 -3 6
    -3 -3 6
    2 3 -6
    2 3 -6
    2 3 -6
    -2 -3 6
    -2 -3 6
    1 3 -6
    1 3 -6
    1 3 -6
    -1 -3 6
    -1 -3 6
    0 3 -6
    0 3 -6
    0 3 -6
    0 -3 6
    0 -3 6
    0 -3 6
    -1 3 -6
    -1 3 -6
    -1 3 -6
    1 -3 6
    1 -3 6
    1 -3 6
    1 -3 6
    -2 3 -6
    -2 3 -6
    -2 3 -6
    2 -3 6
    2 -3 6
    2 -3 6
    -3 3 -6
    -3 3 -6
    -3 3 -6
    -3 3 -6
    3 -3 6
    3 -3 6
    3 -3 6
    -4 3 -6
    -4 3 -6
    4 -3 6
    -5 3 -6
    -5 3 -6
    -5 3 -6
    5 -3 6
    -6 3 -6
    6 -3 6
    -7 3 -6
    7 -3 6
    -8 3 -6
    8 -3 6
    -8 -2 6
    -7 -2 6
    -6 -2 6
    5 2 -6
    -5 -2 6
    4 2 -6
    4 2 -6
    4 2 -6
    -4 -2 6
    -4 -2 6
    3 2 -6
    3 2 -6
    3 2 -6
    3 2 -6
    -3 -2 6
    -3 -2 6
    -3 -2 6
    -3 -2 6
    2 2 -6
    2 2 -6
    2 2 -6
    -2 -2 6
    -2 -2 6
    -2 -2 6
    -2 -2 6
    1 2 -6
    1 2 -6
    1 2 -6
    -1 -2 6
    -1 -2 6
    -1 -2 6
    0 2 -6
    0 2 -6
    0 2 -6
    0 -2 6
    0 -2 6
    -1 2 -6
    -1 2 -6
    -1 2 -6
    1 -2 6
    1 -2 6
    1 -2 6
    1 -2 6
    -2 2 -6
    -2 2 -6
    -2 2 -6
    -2 2 -6
    2 -2 6
    2 -2 6
    2 -2 6
    -3 2 -6
    -3 2 -6
    -3 2 -6
    -3 2 -6
    3 -2 6
    3 -2 6
    -4 2 -6
    -4 2 -6
    -4 2 -6
    -4 2 -6
    -4 2 -6
    4 -2 6
    -5 2 -6
    -5 2 -6
    -5 2 -6
    -5 2 -6
    5 -2 6
    -6 2 -6
    -6 2 -6
    6 -2 6
    -7 2 -6
    -7 2 -6
    7 -2 6
    -8 2 -6
    -8 2 -6
    8 -2 6
    -9 2 -6
    9 -2 6
    -8 -1 6
    -7 -1 6
    -6 -1 6
    -5 -1 6
    4 1 -6
    -4 -1 6
    -4 -1 6
    3 1 -6
    3 1 -6
    3 1 -6
    3 1 -6
    -3 -1 6
    -3 -1 6
    -3 -1 6
    2 1 -6
    2 1 -6
    2 1 -6
    2 1 -6
    -2 -1 6
    -2 -1 6
    -2 -1 6
    -2 -1 6
    1 1 -6
    1 1 -6
    1 1 -6
    -1 -1 6
    -1 -1 6
    -1 -1 6
    -1 -1 6
    0 1 -6
    0 1 -6
    0 1 -6
    0 -1 6
    0 -1 6
    0 -1 6
    -1 1 -6
    -1 1 -6
    -1 1 -6
    -1 1 -6
    1 -1 6
    1 -1 6
    1 -1 6
    -2 1 -6
    -2 1 -6
    -2 1 -6
    -2 1 -6
    2 -1 6
    2 -1 6
    2 -1 6
    -3 1 -6
    -3 1 -6
    -3 1 -6
    -3 1 -6
    3 -1 6
    -4 1 -6
    -4 1 -6
    -4 1 -6
    -4 1 -6
    -4 1 -6
    4 -1 6
    -5 1 -6
    -5 1 -6
    -5 1 -6
    5 -1 6
    -6 1 -6
    -6 1 -6
    -6 1 -6
    6 -1 6
    -7 1 -6
    -7 1 -6
    7 -1 6
    -8 1 -6
    -8 1 -6
    8 -1 6
    -9 1 -6
    -9 1 -6
    9 -1 6
    -8 0 6
    -7 0 6
    -6 0 6
    -5 0 6
    -4 0 6
    -4 0 6
    3 0 -6
    3 0 -6
    3 0 -6
    -3 0 6
    -3 0 6
    2 0 -6
    2 0 -6
    2 0 -6
    2 0 -6
    2 0 -6
    -2 0 6
    -2 0 6
    1 0 -6
    1 0 -6
    1 0 -6
    1 0 -6
    -1 0 6
    -1 0 6
    0 0 -6
    0 0 -6
    0 0 -6
    0 0 -6
    0 0 -6
    0 0 6
    0 0 6
    0 0 6
    -1 0 -6
    -1 0 -6
    -1 0 -6
    -1 0 -6
    1 0 6
    1 0 6
    1 0 6
    1 0 6
    -2 0 -6
    -2 0 -6
    -2 0 -6
    -2 0 -6
    2 0 6
    2 0 6
    2 0 6
    2 0 6
    -3 0 -6
    -3 0 -6
    -3 0 -6
    -3 0 -6
    3 0 6
    -4 0 -6
    -4 0 -6
    -4 0 -6
    -4 0 -6
    4 0 6
    -5 0 -6
    -5 0 -6
    -5 0 -6
    5 0 6
    -6 0 -6
    -6 0 -6
    -6 0 -6
    6 0 6
    -7 0 -6
    -7 0 -6
    7 0 6
    -8 0 -6
    -8 0 -6
    8 0 6
    -9 0 -6
    -9 0 -6
    9 0 6
    -8 1 6
    -7 1 6
    -6 1 6
    -5 1 6
    -4 1 6
    -4 1 6
    3 -1 -6
    3 -1 -6
    -3 1 6
    -3 1 6
    2 -1 -6
    2 -1 -6
    2 -1 -6
    -2 1 6
    -2 1 6
    1 -1 -6
    1 -1 -6
    1 -1 -6
    1 -1 -6
    1 -1 -6
    1 -1 -6
    -1 1 6
    -1 1 6
    0 -1 -6
    0 -1 -6
    0 -1 -6
    0 -1 -6
    0 -1 -6
    0 1 6
    0 1 6
    0 1 6
    -1 -1 -6
    -1 -1 -6
    -1 -1 -6
    -1 -1 -6
    1 1 6
    1 1 6
    1 1 6
    1 1 6
    -2 -1 -6
    -2 -1 -6
    -2 -1 -6
    -2 -1 -6
    2 1 6
    2 1 6
    2 1 6
    2 1 6
    -3 -1 -6
    -3 -1 -6
    -3 -1 -6
    -3 -1 -6
    3 1 6
    -4 -1 -6
    -4 -1 -6
    -4 -1 -6
    -4 -1 -6
    4 1 6
    -5 -1 -6
    -5 -1 -6
    5 1 6
    -6 -1 -6
    -6 -1 -6
    -6 -1 -6
    6 1 6
    -7 -1 -6
    -7 -1 -6
    -7 -1 -6
    7 1 6
    -8 -1 -6
    -8 -1 -6
    8 1 6
    -9 -1 -6
    -9 -1 -6
    9 1 6
    -10 -1 -6
    -7 2 6
    -6 2 6
    -5 2 6
    -4 2 6
    3 -2 -6
    3 -2 -6
    -3 2 6
    -3 2 6
    2 -2 -6
    2 -2 -6
    -2 2 6
    -2 2 6
    1 -2 -6
    1 -2 -6
    1 -2 -6
    1 -2 -6
    -1 2 6
    -1 2 6
    0 -2 -6
    0 -2 -6
    0 -2 -6
    0 -2 -6
    0 2 6
    0 2 6
    0 2 6
    0 2 6
    -1 -2 -6
    -1 -2 -6
    1 2 6
    1 2 6
    1 2 6
    1 2 6
    1 2 6
    -2 -2 -6
    -2 -2 -6
    2 2 6
    2 2 6
    2 2 6
    2 2 6
    2 2 6
    2 2 6
    -3 -2 -6
    -3 -2 -6
    3 2 6
    3 2 6
    3 2 6
    3 2 6
    -4 -2 -6
    -4 -2 -6
    -4 -2 -6
    4 2 6
    4 2 6
    -5 -2 -6
    5 2 6
    5 2 6
    -6 -2 -6
    -6 -2 -6
    -6 -2 -6
    6 2 6
    6 2 6
    -7 -2 -6
    -7 -2 -6
    7 2 6
    -8 -2 -6
    -8 -2 -6
    8 2 6
    -9 -2 -6
    -9 -2 -6
    -10 -2 -6
    -10 -2 -6
    -7 3 6
    -6 3 6
    -5 3 6
    -4 3 6
    3 -3 -6
    -3 3 6
    -3 3 6
    2 -3 -6
    2 -3 -6
    -2 3 6
    -2 3 6
    1 -3 -6
    1 -3 -6
    1 -3 -6
    -1 3 6
    -1 3 6
    -1 3 6
    0 -3 -6
    0 -3 -6
    0 3 6
    0 3 6
    0 3 6
    0 3 6
    -1 -3 -6
    1 3 6
    1 3 6
    1 3 6
    1 3 6
    -2 -3 -6
    2 3 6
    2 3 6
    2 3 6
    2 3 6
    2 3 6
    2 3 6
    -3 -3 -6
    -3 -3 -6
    3 3 6
    3 3 6
    3 3 6
    3 3 6
    3 3 6
    -4 -3 -6
    -4 -3 -6
    -4 -3 -6
    -4 -3 -6
    4 3 6
    4 3 6
    -5 -3 -6
    -5 -3 -6
    5 3 6
    5 3 6
    -6 -3 -6
    6 3 6
    6 3 6
    -7 -3 -6
    7 3 6
    7 3 6
    -8 -3 -6
    -8 -3 -6
    -8 -3 -6
    8 3 6
    8 3 6
    -9 -3 -6
    -9 -3 -6
    -10 -3 -6
    -10 -3 -6
    -7 4 6
    -6 4 6
    5 -4 -6
    -5 4 6
    4 -4 -6
    -4 4 6
    3 -4 -6
    3 -4 -6
    -3 4 6
    -3 4 6
    2 -4 -6
    2 -4 -6
    2 -4 -6
    -2 4 6
    -2 4 6
    1 -4 -6
    1 -4 -6
    1 -4 -6
    1 -4 -6
    -1 4 6
    -1 4 6
    -1 4 6
    0 -4 -6
    0 -4 -6
    0 4 6
    0 4 6
    0 4 6
    0 4 6
    -1 -4 -6
    1 4 6
    1 4 6
    1 4 6
    1 4 6
    1 4 6
    -2 -4 -6
    2 4 6
    2 4 6
    2 4 6
    2 4 6
    -3 -4 -6
    3 4 6
    3 4 6
    3 4 6
    3 4 6
    -4 -4 -6
    4 4 6
    -5 -4 -6
    -5 -4 -6
    -5 -4 -6
    -5 -4 -6
    -5 -4 -6
    5 4 6
    -6 -4 -6
    -6 -4 -6
    6 4 6
    -7 -4 -6
    7 4 6
    -8 -4 -6
    8 4 6
    -9 -4 -6
    -9 -4 -6
    9 4 6
    -10 -4 -6
    -10 -4 -6
    -7 5 6
    6 -5 -6
    -6 5 6
    5 -5 -6
    -5 5 6
    4 -5 -6
    -4 5 6
    3 -5 -6
    3 -5 -6
    -3 5 6
    2 -5 -6
    2 -5 -6
    -2 5 6
    -2 5 6
    1 -5 -6
    1 -5 -6
    1 -5 -6
    -1 5 6
    -1 5 6
    0 -5 -6
    0 -5 -6
    0 5 6
    0 5 6
    0 5 6
    -1 -5 -6
    1 5 6
    1 5 6
    1 5 6
    1 5 6
    1 5 6
    -2 -5 -6
    2 5 6
    2 5 6
    2 5 6
    2 5 6
    2 5 6
    2 5 6
    2 5 6
    -3 -5 -6
    3 5 6
    3 5 6
    3 5 6
    3 5 6
    -4 -5 -6
    -4 -5 -6
    4 5 6
    -5 -5 -6
    5 5 6
    6 5 6
    7 5 6
    8 5 6
    9 5 6
    -10 -5 -6
    -10 -5 -6
    10 5 6
    6 -6 -6
    -6 6 6
    5 -6 -6
    -5 6 6
    4 -6 -6
    3 -6 -6
    3 -6 -6
    2 -6 -6
    2 -6 -6
    -2 6 6
    -2 6 6
    1 -6 -6
    1 -6 -6
    -1 6 6
    -1 6 6
    -1 6 6
    0 -6 -6
    0 -6 -6
    0 6 6
    0 6 6
    0 6 6
    -1 -6 -6
    -1 -6 -6
    1 6 6
    1 6 6
    1 6 6
    -2 -6 -6
    2 6 6
    2 6 6
    2 6 6
    2 6 6
    2 6 6
    2 6 6
    2 6 6
    2 6 6
    -3 -6 -6
    3 6 6
    3 6 6
    3 6 6
    3 6 6
    -4 -6 -6
    -4 -6 -6
    4 6 6
    4 6 6
    4 6 6
    -5 -6 -6
    5 6 6
    6 6 6
    7 6 6
    8 6 6
    9 6 6
    10 6 6
    6 -7 -6
    -6 7 6
    5 -7 -6
    4 -7 -6
    3 -7 -6
    3 -7 -6
    2 -7 -6
    2 -7 -6
    -2 7 6
    -2 7 6
    -2 7 6
    1 -7 -6
    1 -7 -6
    -1 7 6
    -1 7 6
    -1 7 6
    0 -7 -6
    0 -7 -6
    0 7 6
    0 7 6
    0 7 6
    -1 -7 -6
    -1 -7 -6
    1 7 6
    1 7 6
    1 7 6
    -2 -7 -6
    -2 -7 -6
    2 7 6
    2 7 6
    2 7 6
    2 7 6
    -3 -7 -6
    3 7 6
    3 7 6
    3 7 6
    3 7 6
    3 7 6
    -4 -7 -6
    -4 -7 -6
    4 7 6
    4 7 6
    4 7 6
    4 7 6
    5 7 6
    6 7 6
    7 7 6
    8 7 6
    9 7 6
    10 7 6
    5 -8 -6
    4 -8 -6
    3 -8 -6
    3 -8 -6
    2 -8 -6
    2 -8 -6
    -2 8 6
    -2 8 6
    1 -8 -6
    1 -8 -6
    -1 8 6
    -1 8 6
    -1 8 6
    0 -8 -6
    0 -8 -6
    0 8 6
    0 8 6
    0 8 6
    -1 -8 -6
    -1 -8 -6
    1 8 6
    1 8 6
    1 8 6
    -2 -8 -6
    -2 -8 -6
    2 8 6
    2 8 6
    2 8 6
    2 8 6
    -3 -8 -6
    3 8 6
    3 8 6
    3 8 6
    3 8 6
    -4 -8 -6
    4 8 6
    4 8 6
    4 8 6
    4 8 6
    5 8 6
    6 8 6
    7 8 6
    8 8 6
    9 8 6
    4 -9 -6
    3 -9 -6
    3 -9 -6
    2 -9 -6
    2 -9 -6
    -2 9 6
    1 -9 -6
    1 -9 -6
    -1 9 6
    -1 9 6
    -1 9 6
    0 -9 -6
    0 -9 -6
    0 9 6
    0 9 6
    0 9 6
    -1 -9 -6
    -1 -9 -6
    1 9 6
    1 9 6
    1 9 6
    1 9 6
    -2 -9 -6
    -2 -9 -6
    2 9 6
    2 9 6
    2 9 6
    2 9 6
    -3 -9 -6
    3 9 6
    3 9 6
    3 9 6
    3 9 6
    -4 -9 -6
    4 9 6
    4 9 6
    4 9 6
    5 9 6
    6 9 6
    7 9 6
    8 9 6
    9 9 6
    4 -10 -6
    3 -10 -6
    3 -10 -6
    2 -10 -6
    2 -10 -6
    1 -10 -6
    1 -10 -6
    -1 10 6
    -1 10 6
    -1 10 6
    0 -10 -6
    0 -10 -6
    0 10 6
    0 10 6
    0 10 6
    -1 -10 -6
    -1 -10 -6
    1 10 6
    1 10 6
    1 10 6
    -2 -10 -6
    2 10 6
    2 10 6
    2 10 6
    -3 -10 -6
    3 10 6
    3 10 6
    -4 -10 -6
    4 10 6
    4 10 6
    5 10 6
    5 10 6
    6 10 6
    7 10 6
    8 10 6
    3 -11 -6
    3 -11 -6
    2 -11 -6
    2 -11 -6
    1 -11 -6
    1 -11 -6
    -1 11 6
    0 -11 -6
    0 -11 -6
    0 11 6
    0 11 6
    0 11 6
    -1 -11 -6
    -1 -11 -6
    1 11 6
    1 11 6
    1 11 6
    -2 -11 -6
    2 11 6
    2 11 6
    -3 -11 -6
    3 11 6
    3 11 6
    -4 -11 -6
    4 11 6
    4 11 6
    5 11 6
    5 11 6
    6 11 6
    7 11 6
    8 11 6
    2 -12 -6
    2 -12 -6
    1 -12 -6
    1 -12 -6
    -1 12 6
    -1 12 6
    0 -12 -6
    0 12 6
    0 12 6
    0 12 6
    -1 -12 -6
    1 12 6
    1 12 6
    -2 -12 -6
    2 12 6
    2 12 6
    -3 -12 -6
    3 12 6
    3 12 6
    4 12 6
    4 12 6
    5 12 6
    5 12 6
    6 12 6
    7 12 6
    0 -13 -6
    0 13 6
    -1 -13 -6
    1 13 6
    1 13 6
    -2 -13 -6
    2 13 6
    2 13 6
    -3 -13 -6
    3 13 6
    3 13 6
    4 13 6
    4 13 6
    5 13 6
    5 13 6
    6 13 6
    -2 -14 -6
    2 14 6
    2 14 6
    -3 -14 -6
    3 14 6
    3 14 6
    4 14 6
    4 14 6
    5 14 6
    5 14 6
    3 12 -7
    3 12 -7
    -3 -12 7
    -3 -12 7
    2 12 -7
    2 12 -7
    -2 -12 7
    1 12 -7
    1 12 -7
    -1 -12 7
    -1 -12 7
    0 12 -7
    0 12 -7
    0 -12 7
    0 -12 7
    5 11 -7
    -5 -11 7
    4 11 -7
    4 11 -7
    4 11 -7
    -4 -11 7
    3 11 -7
    3 11 -7
    -3 -11 7
    -3 -11 7
    2 11 -7
    2 11 -7
    -2 -11 7
    -2 -11 7
    1 11 -7
    1 11 -7
    -1 -11 7
    -1 -11 7
    0 11 -7
    0 11 -7
    0 -11 7
    0 -11 7
    -1 11 -7
    -1 11 -7
    1 -11 7
    1 -11 7
    -2 11 -7
    -2 11 -7
    2 -11 7
    2 -11 7
    6 10 -7
    -6 -10 7
    5 10 -7
    5 10 -7
    5 10 -7
    -5 -10 7
    4 10 -7
    4 10 -7
    4 10 -7
    -4 -10 7
    3 10 -7
    3 10 -7
    -3 -10 7
    -3 -10 7
    2 10 -7
    2 10 -7
    -2 -10 7
    -2 -10 7
    1 10 -7
    1 10 -7
    -1 -10 7
    -1 -10 7
    0 10 -7
    0 10 -7
    0 -10 7
    0 -10 7
    -1 10 -7
    -1 10 -7
    -1 10 -7
    1 -10 7
    1 -10 7
    -2 10 -7
    -2 10 -7
    2 -10 7
    2 -10 7
    -3 10 -7
    -3 10 -7
    3 -10 7
    3 -10 7
    -4 10 -7
    4 -10 7
    6 9 -7
    -6 -9 7
    5 9 -7
    5 9 -7
    5 9 -7
    -5 -9 7
    4 9 -7
    4 9 -7
    -4 -9 7
    3 9 -7
    3 9 -7
    -3 -9 7
    -3 -9 7
    2 9 -7
    2 9 -7
    -2 -9 7
    -2 -9 7
    1 9 -7
    1 9 -7
    -1 -9 7
    -1 -9 7
    0 9 -7
    0 9 -7
    0 9 -7
    0 -9 7
    0 -9 7
    -1 9 -7
    -1 9 -7
    -1 9 -7
    1 -9 7
    1 -9 7
    -2 9 -7
    -2 9 -7
    2 -9 7
    2 -9 7
    -3 9 -7
    -3 9 -7
    3 -9 7
    3 -9 7
    -4 9 -7
    4 -9 7
    -5 9 -7
    5 -9 7
    7 8 -7
    -7 -8 7
    6 8 -7
    -6 -8 7
    5 8 -7
    5 8 -7
    5 8 -7
    -5 -8 7
    4 8 -7
    4 8 -7
    -4 -8 7
    3 8 -7
    3 8 -7
    -3 -8 7
    -3 -8 7
    2 8 -7
    2 8 -7
    -2 -8 7
    -2 -8 7
    -2 -8 7
    1 8 -7
    1 8 -7
    1 8 -7
    -1 -8 7
    -1 -8 7
    0 8 -7
    0 8 -7
    0 8 -7
    0 -8 7
    0 -8 7
    -1 8 -7
    -1 8 -7
    1 -8 7
    1 -8 7
    -2 8 -7
    -2 8 -7
    -2 8 -7
    2 -8 7
    2 -8 7
    -3 8 -7
    -3 8 -7
    3 -8 7
    3 -8 7
    -4 8 -7
    -4 8 -7
    4 -8 7
    -5 8 -7
    -5 8 -7
    5 -8 7
    7 7 -7
    -7 -7 7
    6 7 -7
    -6 -7 7
    5 7 -7
    5 7 -7
    5 7 -7
    -5 -7 7
    4 7 -7
    4 7 -7
    -4 -7 7
    3 7 -7
    3 7 -7
    -3 -7 7
    -3 -7 7
    2 7 -7
    2 7 -7
    2 7 -7
    -2 -7 7
    -2 -7 7
    -2 -7 7
    1 7 -7
    1 7 -7
    1 7 -7
    -1 -7 7
    -1 -7 7
    -1 -7 7
    0 7 -7
    0 7 -7
    0 7 -7
    0 -7 7
    0 -7 7
    -1 7 -7
    -1 7 -7
    -1 7 -7
    1 -7 7
    1 -7 7
    -2 7 -7
    -2 7 -7
    -2 7 -7
    2 -7 7
    2 -7 7
    -3 7 -7
    -3 7 -7
    3 -7 7
    3 -7 7
    -4 7 -7
    -4 7 -7
    4 -7 7
    -5 7 -7
    -5 7 -7
    5 -7 7
    -6 7 -7
    -6 7 -7
    6 -7 7
    7 6 -7
    -7 -6 7
    6 6 -7
    -6 -6 7
    5 6 -7
    5 6 -7
    5 6 -7
    -5 -6 7
    4 6 -7
    4 6 -7
    -4 -6 7
    -4 -6 7
    3 6 -7
    3 6 -7
    3 6 -7
    -3 -6 7
    -3 -6 7
    -3 -6 7
    2 6 -7
    2 6 -7
    2 6 -7
    -2 -6 7
    -2 -6 7
    -2 -6 7
    1 6 -7
    1 6 -7
    1 6 -7
    -1 -6 7
    -1 -6 7
    -1 -6 7
    0 6 -7
    0 6 -7
    0 6 -7
    0 -6 7
    0 -6 7
    0 -6 7
    -1 6 -7
    -1 6 -7
    -1 6 -7
    1 -6 7
    1 -6 7
    1 -6 7
    -2 6 -7
    -2 6 -7
    -2 6 -7
    2 -6 7
    2 -6 7
    -3 6 -7
    -3 6 -7
    3 -6 7
    3 -6 7
    -4 6 -7
    -4 6 -7
    4 -6 7
    -5 6 -7
    -5 6 -7
    5 -6 7
    -6 6 -7
    -6 6 -7
    6 -6 7
    -7 6 -7
    -7 6 -7
    7 -6 7
    -8 -5 7
    7 5 -7
    -7 -5 7
    6 5 -7
    -6 -5 7
    5 5 -7
    -5 -5 7
    4 5 -7
    4 5 -7
    -4 -5 7
    -4 -5 7
    3 5 -7
    3 5 -7
    3 5 -7
    -3 -5 7
    -3 -5 7
    2 5 -7
    2 5 -7
    2 5 -7
    -2 -5 7
    -2 -5 7
    1 5 -7
    1 5 -7
    1 5 -7
    -1 -5 7
    -1 -5 7
    -1 -5 7
    0 5 -7
    0 5 -7
    0 5 -7
    0 -5 7
    0 -5 7
    0 -5 7
    -1 5 -7
    -1 5 -7
    -1 5 -7
    1 -5 7
    1 -5 7
    1 -5 7
    -2 5 -7
    -2 5 -7
    -2 5 -7
    2 -5 7
    2 -5 7
    -3 5 -7
    -3 5 -7
    -3 5 -7
    3 -5 7
    3 -5 7
    3 -5 7
    3 -5 7
    -4 5 -7
    -4 5 -7
    4 -5 7
    -5 5 -7
    -5 5 -7
    5 -5 7
    -6 5 -7
    -6 5 -7
    6 -5 7
    -7 5 -7
    -7 5 -7
    7 -5 7
    -8 -4 7
    7 4 -7
    6 4 -7
    -6 -4 7
    5 4 -7
    -5 -4 7
    4 4 -7
    4 4 -7
    -4 -4 7
    -4 -4 7
    3 4 -7
    3 4 -7
    3 4 -7
    -3 -4 7
    -3 -4 7
    2 4 -7
    2 4 -7
    2 4 -7
    -2 -4 7
    -2 -4 7
    1 4 -7
    1 4 -7
    1 4 -7
    -1 -4 7
    -1 -4 7
    0 4 -7
    0 4 -7
    0 4 -7
    0 -4 7
    0 -4 7
    0 -4 7
    -1 4 -7
    -1 4 -7
    -1 4 -7
    1 -4 7
    1 -4 7
    1 -4 7
    1 -4 7
    -2 4 -7
    -2 4 -7
    -2 4 -7
    2 -4 7
    2 -4 7
    2 -4 7
    -3 4 -7
    -3 4 -7
    -3 4 -7
    3 -4 7
    3 -4 7
    3 -4 7
    3 -4 7
    -4 4 -7
    -4 4 -7
    4 -4 7
    -5 4 -7
    -5 4 -7
    5 -4 7
    -6 4 -7
    -6 4 -7
    6 -4 7
    -7 4 -7
    -7 4 -7
    7 -4 7
    -8 4 -7
    -8 4 -7
    8 -4 7
    -8 -3 7
    -7 -3 7
    6 3 -7
    -6 -3 7
    5 3 -7
    -5 -3 7
    4 3 -7
    4 3 -7
    4 3 -7
    -4 -3 7
    -4 -3 7
    3 3 -7
    3 3 -7
    3 3 -7
    -3 -3 7
    -3 -3 7
    2 3 -7
    2 3 -7
    2 3 -7
    2 3 -7
    -2 -3 7
    -2 -3 7
    1 3 -7
    1 3 -7
    1 3 -7
    -1 -3 7
    -1 -3 7
    0 3 -7
    0 3 -7
    0 3 -7
    0 -3 7
    0 -3 7
    0 -3 7
    -1 3 -7
    -1 3 -7
    -1 3 -7
    1 -3 7
    1 -3 7
    1 -3 7
    1 -3 7
    -2 3 -7
    -2 3 -7
    -2 3 -7
    2 -3 7
    2 -3 7
    2 -3 7
    -3 3 -7
    -3 3 -7
    -3 3 -7
    3 -3 7
    3 -3 7
    3 -3 7
    3 -3 7
    -4 3 -7
    -4 3 -7
    -4 3 -7
    4 -3 7
    -5 3 -7
    -5 3 -7
    -5 3 -7
    5 -3 7
    -6 3 -7
    -6 3 -7
    6 -3 7
    -7 3 -7
    -7 3 -7
    7 -3 7
    -8 3 -7
    -8 3 -7
    8 -3 7
    -8 -2 7
    -7 -2 7
    -6 -2 7
    5 2 -7
    -5 -2 7
    4 2 -7
    4 2 -7
    4 2 -7
    4 2 -7
    -4 -2 7
    -4 -2 7
    3 2 -7
    3 2 -7
    3 2 -7
    3 2 -7
    -3 -2 7
    -3 -2 7
    -3 -2 7
    -3 -2 7
    2 2 -7
    2 2 -7
    2 2 -7
    2 2 -7
    -2 -2 7
    -2 -2 7
    -2 -2 7
    1 2 -7
    1 2 -7
    1 2 -7
    -1 -2 7
    -1 -2 7
    0 2 -7
    0 2 -7
    0 2 -7
    0 -2 7
    0 -2 7
    -1 2 -7
    -1 2 -7
    -1 2 -7
    1 -2 7
    1 -2 7
    1 -2 7
    1 -2 7
    -2 2 -7
    -2 2 -7
    -2 2 -7
    -2 2 -7
    2 -2 7
    2 -2 7
    2 -2 7
    -3 2 -7
    -3 2 -7
    -3 2 -7
    -3 2 -7
    3 -2 7
    3 -2 7
    3 -2 7
    3 -2 7
    -4 2 -7
    -4 2 -7
    -4 2 -7
    4 -2 7
    -5 2 -7
    -5 2 -7
    -5 2 -7
    5 -2 7
    -6 2 -7
    -6 2 -7
    -6 2 -7
    6 -2 7
    -7 2 -7
    -7 2 -7
    -7 2 -7
    7 -2 7
    -8 2 -7
    -8 2 -7
    8 -2 7
    -9 2 -7
    9 -2 7
    -8 -1 7
    -7 -1 7
    -6 -1 7
    -5 -1 7
    4 1 -7
    4 1 -7
    4 1 -7
    -4 -1 7
    -4 -1 7
    3 1 -7
    3 1 -7
    3 1 -7
    3 1 -7
    -3 -1 7
    -3 -1 7
    -3 -1 7
    2 1 -7
    2 1 -7
    2 1 -7
    -2 -1 7
    -2 -1 7
    -2 -1 7
    1 1 -7
    1 1 -7
    1 1 -7
    -1 -1 7
    -1 -1 7
    0 1 -7
    0 1 -7
    0 1 -7
    0 -1 7
    0 -1 7
    -1 1 -7
    -1 1 -7
    -1 1 -7
    -1 1 -7
    1 -1 7
    1 -1 7
    1 -1 7
    -2 1 -7
    -2 1 -7
    -2 1 -7
    -2 1 -7
    2 -1 7
    2 -1 7
    2 -1 7
    2 -1 7
    -3 1 -7
    -3 1 -7
    -3 1 -7
    -3 1 -7
    3 -1 7
    3 -1 7
    3 -1 7
    3 -1 7
    -4 1 -7
    -4 1 -7
    -4 1 -7
    -4 1 -7
    4 -1 7
    -5 1 -7
    -5 1 -7
    -5 1 -7
    -5 1 -7
    5 -1 7
    -6 1 -7
    -6 1 -7
    -6 1 -7
    6 -1 7
    -7 1 -7
    -7 1 -7
    7 -1 7
    -8 1 -7
    -8 1 -7
    8 -1 7
    -9 1 -7
    -9 1 -7
    9 -1 7
    -7 0 7
    -6 0 7
    -5 0 7
    4 0 -7
    -4 0 7
    3 0 -7
    3 0 -7
    3 0 -7
    -3 0 7
    -3 0 7
    2 0 -7
    2 0 -7
    2 0 -7
    2 0 -7
    -2 0 7
    -2 0 7
    1 0 -7
    1 0 -7
    1 0 -7
    1 0 -7
    -1 0 7
    -1 0 7
    0 0 -7
    0 0 -7
    0 0 -7
    0 0 -7
    0 0 7
    0 0 7
    -1 0 -7
    -1 0 -7
    -1 0 -7
    -1 0 -7
    1 0 7
    1 0 7
    1 0 7
    -2 0 -7
    -2 0 -7
    -2 0 -7
    -2 0 -7
    2 0 7
    2 0 7
    2 0 7
    2 0 7
    2 0 7
    -3 0 -7
    -3 0 -7
    -3 0 -7
    -3 0 -7
    3 0 7
    3 0 7
    3 0 7
    3 0 7
    3 0 7
    -4 0 -7
    -4 0 -7
    -4 0 -7
    -4 0 -7
    4 0 7
    -5 0 -7
    -5 0 -7
    -5 0 -7
    5 0 7
    -6 0 -7
    -6 0 -7
    6 0 7
    -7 0 -7
    -7 0 -7
    7 0 7
    -8 0 -7
    -8 0 -7
    8 0 7
    -9 0 -7
    -9 0 -7
    9 0 7
    -7 1 7
    -6 1 7
    -5 1 7
    4 -1 -7
    -4 1 7
    3 -1 -7
    3 -1 -7
    -3 1 7
    -3 1 7
    2 -1 -7
    2 -1 -7
    -2 1 7
    -2 1 7
    1 -1 -7
    1 -1 -7
    1 -1 -7
    1 -1 -7
    1 -1 -7
    -1 1 7
    -1 1 7
    0 -1 -7
    0 -1 -7
    0 -1 -7
    0 -1 -7
    0 -1 -7
    0 1 7
    0 1 7
    -1 -1 -7
    -1 -1 -7
    -1 -1 -7
    -1 -1 -7
    1 1 7
    1 1 7
    1 1 7
    -2 -1 -7
    -2 -1 -7
    -2 -1 -7
    -2 -1 -7
    2 1 7
    2 1 7
    2 1 7
    2 1 7
    -3 -1 -7
    -3 -1 -7
    -3 -1 -7
    -3 -1 -7
    3 1 7
    3 1 7
    3 1 7
    3 1 7
    3 1 7
    -4 -1 -7
    -4 -1 -7
    -4 -1 -7
    -4 -1 -7
    4 1 7
    -5 -1 -7
    -5 -1 -7
    -5 -1 -7
    5 1 7
    -6 -1 -7
    -6 -1 -7
    6 1 7
    -7 -1 -7
    -7 -1 -7
    7 1 7
    -8 -1 -7
    -8 -1 -7
    8 1 7
    -9 -1 -7
    -9 -1 -7
    -7 2 7
    -6 2 7
    -5 2 7
    -4 2 7
    3 -2 -7
    3 -2 -7
    -3 2 7
    -3 2 7
    2 -2 -7
    2 -2 -7
    -2 2 7
    -2 2 7
    1 -2 -7
    1 -2 -7
    1 -2 -7
    1 -2 -7
    1 -2 -7
    -1 2 7
    -1 2 7
    0 -2 -7
    0 -2 -7
    0 -2 -7
    0 -2 -7
    0 2 7
    0 2 7
    -1 -2 -7
    -1 -2 -7
    -1 -2 -7
    1 2 7
    1 2 7
    1 2 7
    1 2 7
    -2 -2 -7
    -2 -2 -7
    -2 -2 -7
    2 2 7
    2 2 7
    2 2 7
    2 2 7
    2 2 7
    -3 -2 -7
    -3 -2 -7
    -3 -2 -7
    3 2 7
    3 2 7
    3 2 7
    3 2 7
    3 2 7
    3 2 7
    -4 -2 -7
    -4 -2 -7
    -4 -2 -7
    4 2 7
    4 2 7
    -5 -2 -7
    -5 -2 -7
    -5 -2 -7
    5 2 7
    5 2 7
    -6 -2 -7
    -6 -2 -7
    6 2 7
    -7 -2 -7
    -7 -2 -7
    7 2 7
    -8 -2 -7
    -8 -2 -7
    8 2 7
    -9 -2 -7
    -9 -2 -7
    -10 -2 -7
    -7 3 7
    -6 3 7
    -5 3 7
    -4 3 7
    3 -3 -7
    -3 3 7
    -3 3 7
    2 -3 -7
    2 -3 -7
    -2 3 7
    -2 3 7
    1 -3 -7
    1 -3 -7
    1 -3 -7
    -1 3 7
    -1 3 7
    0 -3 -7
    0 -3 -7
    0 3 7
    0 3 7
    0 3 7
    -1 -3 -7
    1 3 7
    1 3 7
    1 3 7
    1 3 7
    -2 -3 -7
    2 3 7
    2 3 7
    2 3 7
    2 3 7
    2 3 7
    2 3 7
    -3 -3 -7
    -3 -3 -7
    3 3 7
    3 3 7
    3 3 7
    3 3 7
    3 3 7
    -4 -3 -7
    4 3 7
    4 3 7
    -5 -3 -7
    -5 -3 -7
    5 3 7
    5 3 7
    -6 -3 -7
    6 3 7
    6 3 7
    -7 -3 -7
    -7 -3 -7
    7 3 7
    7 3 7
    -8 -3 -7
    -8 -3 -7
    -9 -3 -7
    -9 -3 -7
    -10 -3 -7
    -10 -3 -7
    -7 4 7
    -6 4 7
    -5 4 7
    -4 4 7
    3 -4 -7
    -3 4 7
    -3 4 7
    2 -4 -7
    -2 4 7
    -2 4 7
    1 -4 -7
    1 -4 -7
    -1 4 7
    -1 4 7
    -1 4 7
    0 -4 -7
    0 -4 -7
    0 4 7
    0 4 7
    0 4 7
    -1 -4 -7
    1 4 7
    1 4 7
    1 4 7
    1 4 7
    -2 -4 -7
    2 4 7
    2 4 7
    2 4 7
    2 4 7
    2 4 7
    2 4 7
    -3 -4 -7
    3 4 7
    3 4 7
    3 4 7
    3 4 7
    -4 -4 -7
    4 4 7
    5 4 7
    -6 -4 -7
    6 4 7
    7 4 7
    -8 -4 -7
    8 4 7
    -9 -4 -7
    -9 -4 -7
    9 4 7
    -10 -4 -7
    -10 -4 -7
    -6 5 7
    -5 5 7
    4 -5 -7
    -4 5 7
    3 -5 -7
    3 -5 -7
    -3 5 7
    -3 5 7
    2 -5 -7
    2 -5 -7
    -2 5 7
    -2 5 7
    1 -5 -7
    1 -5 -7
    -1 5 7
    -1 5 7
    -1 5 7
    0 -5 -7
    0 5 7
    0 5 7
    0 5 7
    -1 -5 -7
    1 5 7
    1 5 7
    1 5 7
    1 5 7
    1 5 7
    -2 -5 -7
    2 5 7
    2 5 7
    2 5 7
    2 5 7
    2 5 7
    2 5 7
    2 5 7
    -3 -5 -7
    3 5 7
    3 5 7
    3 5 7
    3 5 7
    -4 -5 -7
    4 5 7
    5 5 7
    6 5 7
    7 5 7
    8 5 7
    -9 -5 -7
    9 5 7
    -10 -5 -7
    -10 -5 -7
    10 5 7
    -6 6 7
    5 -6 -7
    -5 6 7
    4 -6 -7
    -4 6 7
    3 -6 -7
    3 -6 -7
    -3 6 7
    2 -6 -7
    2 -6 -7
    -2 6 7
    -2 6 7
    1 -6 -7
    1 -6 -7
    -1 6 7
    -1 6 7
    -1 6 7
    0 -6 -7
    0 -6 -7
    0 6 7
    0 6 7
    0 6 7
    0 6 7
    -1 -6 -7
    1 6 7
    1 6 7
    1 6 7
    1 6 7
    1 6 7
    -2 -6 -7
    2 6 7
    2 6 7
    2 6 7
    2 6 7
    2 6 7
    2 6 7
    2 6 7
    2 6 7
    -3 -6 -7
    3 6 7
    3 6 7
    3 6 7
    3 6 7
    -4 -6 -7
    4 6 7
    4 6 7
    4 6 7
    4 6 7
    5 6 7
    6 6 7
    7 6 7
    8 6 7
    9 6 7
    -10 -6 -7
    10 6 7
    5 -7 -7
    -5 7 7
    4 -7 -7
    -4 7 7
    3 -7 -7
    3 -7 -7
    2 -7 -7
    2 -7 -7
    -2 7 7
    -2 7 7
    1 -7 -7
    1 -7 -7
    -1 7 7
    -1 7 7
    -1 7 7
    0 -7 -7
    0 -7 -7
    0 7 7
    0 7 7
    0 7 7
    -1 -7 -7
    -1 -7 -7
    1 7 7
    1 7 7
    1 7 7
    1 7 7
    -2 -7 -7
    2 7 7
    2 7 7
    2 7 7
    2 7 7
    2 7 7
    -3 -7 -7
    3 7 7
    3 7 7
    3 7 7
    -4 -7 -7
    4 7 7
    4 7 7
    4 7 7
    4 7 7
    5 7 7
    6 7 7
    7 7 7
    8 7 7
    9 7 7
    5 -8 -7
    -5 8 7
    4 -8 -7
    3 -8 -7
    3 -8 -7
    2 -8 -7
    2 -8 -7
    -2 8 7
    1 -8 -7
    1 -8 -7
    -1 8 7
    -1 8 7
    -1 8 7
    0 -8 -7
    0 -8 -7
    0 8 7
    0 8 7
    0 8 7
    -1 -8 -7
    -1 -8 -7
    1 8 7
    1 8 7
    1 8 7
    -2 -8 -7
    -2 -8 -7
    2 8 7
    2 8 7
    2 8 7
    2 8 7
    2 8 7
    -3 -8 -7
    3 8 7
    3 8 7
    3 8 7
    -4 -8 -7
    4 8 7
    4 8 7
    4 8 7
    5 8 7
    6 8 7
    7 8 7
    8 8 7
    9 8 7
    4 -9 -7
    3 -9 -7
    3 -9 -7
    2 -9 -7
    2 -9 -7
    -2 9 7
    1 -9 -7
    1 -9 -7
    -1 9 7
    -1 9 7
    0 -9 -7
    0 -9 -7
    0 9 7
    0 9 7
    0 9 7
    -1 -9 -7
    -1 -9 -7
    1 9 7
    1 9 7
    1 9 7
    1 9 7
    -2 -9 -7
    2 9 7
    2 9 7
    2 9 7
    2 9 7
    -3 -9 -7
    3 9 7
    3 9 7
    -4 -9 -7
    4 9 7
    4 9 7
    5 9 7
    6 9 7
    7 9 7
    8 9 7
    9 9 7
    3 -10 -7
    3 -10 -7
    2 -10 -7
    2 -10 -7
    1 -10 -7
    1 -10 -7
    -1 10 7
    0 -10 -7
    0 -10 -7
    0 10 7
    0 10 7
    -1 -10 -7
    1 10 7
    1 10 7
    1 10 7
    -2 -10 -7
    2 10 7
    2 10 7
    -3 -10 -7
    3 10 7
    3 10 7
    -4 -10 -7
    4 10 7
    4 10 7
    5 10 7
    5 10 7
    6 10 7
    7 10 7
    8 10 7
    9 10 7
    2 -11 -7
    2 -11 -7
    1 -11 -7
    1 -11 -7
    -1 11 7
    0 -11 -7
    0 11 7
    0 11 7
    0 11 7
    -1 -11 -7
    1 11 7
    1 11 7
    -2 -11 -7
    2 11 7
    2 11 7
    -3 -11 -7
    3 11 7
    3 11 7
    4 11 7
    4 11 7
    5 11 7
    5 11 7
    6 11 7
    7 11 7
    8 11 7
    1 -12 -7
    -1 12 7
    0 -12 -7
    0 12 7
    -1 -12 -7
    1 12 7
    1 12 7
    -2 -12 -7
    2 12 7
    2 12 7
    -3 -12 -7
    3 12 7
    3 12 7
    4 12 7
    4 12 7
    5 12 7
    5 12 7
    6 12 7
    7 12 7
    0 -13 -7
    0 13 7
    -1 -13 -7
    1 13 7
    1 13 7
    -2 -13 -7
    2 13 7
    2 13 7
    -3 -13 -7
    3 13 7
    3 13 7
    4 13 7
    4 13 7
    5 13 7
    5 13 7
    6 13 7
    -3 -14 -7
    3 14 7
    4 14 7
    3 11 -8
    3 11 -8
    -3 -11 8
    -3 -11 8
    2 11 -8
    2 11 -8
    -2 -11 8
    -2 -11 8
    1 11 -8
    1 11 -8
    -1 -11 8
    -1 -11 8
    0 11 -8
    0 11 -8
    0 -11 8
    0 -11 8
    -1 11 -8
    -1 11 -8
    1 -11 8
    1 -11 8
    5 10 -8
    5 10 -8
    5 10 -8
    -5 -10 8
    4 10 -8
    4 10 -8
    -4 -10 8
    3 10 -8
    3 10 -8
    -3 -10 8
    -3 -10 8
    2 10 -8
    2 10 -8
    -2 -10 8
    -2 -10 8
    1 10 -8
    1 10 -8
    -1 -10 8
    -1 -10 8
    0 10 -8
    0 10 -8
    0 -10 8
    0 -10 8
    -1 10 -8
    -1 10 -8
    -1 10 -8
    1 -10 8
    1 -10 8
    -2 10 -8
    -2 10 -8
    2 -10 8
    2 -10 8
    -3 10 -8
    -3 10 -8
    3 -10 8
    3 -10 8
    5 9 -8
    5 9 -8
    -5 -9 8
    4 9 -8
    4 9 -8
    -4 -9 8
    3 9 -8
    3 9 -8
    -3 -9 8
    -3 -9 8
    2 9 -8
    2 9 -8
    -2 -9 8
    -2 -9 8
    1 9 -8
    1 9 -8
    1 9 -8
    -1 -9 8
    -1 -9 8
    0 9 -8
    0 9 -8
    0 9 -8
    0 -9 8
    0 -9 8
    -1 9 -8
    -1 9 -8
    -1 9 -8
    1 -9 8
    1 -9 8
    -2 9 -8
    -2 9 -8
    2 -9 8
    2 -9 8
    -3 9 -8
    -3 9 -8
    3 -9 8
    3 -9 8
    -4 9 -8
    -4 9 -8
    4 -9 8
    6 8 -8
    -6 -8 8
    5 8 -8
    5 8 -8
    -5 -8 8
    4 8 -8
    4 8 -8
    -4 -8 8
    3 8 -8
    3 8 -8
    -3 -8 8
    -3 -8 8
    2 8 -8
    2 8 -8
    2 8 -8
    -2 -8 8
    -2 -8 8
    1 8 -8
    1 8 -8
    1 8 -8
    -1 -8 8
    -1 -8 8
    0 8 -8
    0 8 -8
    0 8 -8
    0 -8 8
    0 -8 8
    -1 8 -8
    -1 8 -8
    -1 8 -8
    1 -8 8
    1 -8 8
    -2 8 -8
    -2 8 -8
    -2 8 -8
    2 -8 8
    2 -8 8
    -3 8 -8
    -3 8 -8
    3 -8 8
    3 -8 8
    -4 8 -8
    -4 8 -8
    4 -8 8
    -5 8 -8
    -5 8 -8
    5 -8 8
    6 7 -8
    -6 -7 8
    5 7 -8
    5 7 -8
    -5 -7 8
    4 7 -8
    4 7 -8
    -4 -7 8
    3 7 -8
    3 7 -8
    -3 -7 8
    -3 -7 8
    2 7 -8
    2 7 -8
    2 7 -8
    -2 -7 8
    -2 -7 8
    -2 -7 8
    1 7 -8
    1 7 -8
    1 7 -8
    -1 -7 8
    -1 -7 8
    0 7 -8
    0 7 -8
    0 7 -8
    0 -7 8
    0 -7 8
    -1 7 -8
    -1 7 -8
    -1 7 -8
    1 -7 8
    1 -7 8
    -2 7 -8
    -2 7 -8
    -2 7 -8
    2 -7 8
    2 -7 8
    -3 7 -8
    -3 7 -8
    3 -7 8
    3 -7 8
    -4 7 -8
    -4 7 -8
    4 -7 8
    -5 7 -8
    -5 7 -8
    5 -7 8
    -6 7 -8
    -6 7 -8
    6 -7 8
    7 6 -8
    -7 -6 8
    6 6 -8
    -6 -6 8
    5 6 -8
    5 6 -8
    -5 -6 8
    4 6 -8
    4 6 -8
    -4 -6 8
    3 6 -8
    3 6 -8
    3 6 -8
    -3 -6 8
    -3 -6 8
    2 6 -8
    2 6 -8
    2 6 -8
    -2 -6 8
    -2 -6 8
    -2 -6 8
    1 6 -8
    1 6 -8
    1 6 -8
    -1 -6 8
    -1 -6 8
    -1 -6 8
    0 6 -8
    0 6 -8
    0 6 -8
    0 -6 8
    0 -6 8
    -1 6 -8
    -1 6 -8
    -1 6 -8
    1 -6 8
    1 -6 8
    -2 6 -8
    -2 6 -8
    -2 6 -8
    2 -6 8
    2 -6 8
    -3 6 -8
    -3 6 -8
    3 -6 8
    3 -6 8
    -4 6 -8
    -4 6 -8
    4 -6 8
    -5 6 -8
    -5 6 -8
    5 -6 8
    -6 6 -8
    -6 6 -8
    6 -6 8
    -7 6 -8
    7 5 -8
    -7 -5 8
    6 5 -8
    -6 -5 8
    5 5 -8
    5 5 -8
    -5 -5 8
    4 5 -8
    4 5 -8
    -4 -5 8
    3 5 -8
    3 5 -8
    3 5 -8
    -3 -5 8
    -3 -5 8
    2 5 -8
    2 5 -8
    2 5 -8
    -2 -5 8
    -2 -5 8
    1 5 -8
    1 5 -8
    1 5 -8
    -1 -5 8
    -1 -5 8
    -1 -5 8
    0 5 -8
    0 5 -8
    0 5 -8
    0 -5 8
    0 -5 8
    0 -5 8
    -1 5 -8
    -1 5 -8
    -1 5 -8
    1 -5 8
    1 -5 8
    1 -5 8
    -2 5 -8
    -2 5 -8
    -2 5 -8
    2 -5 8
    2 -5 8
    -3 5 -8
    -3 5 -8
    3 -5 8
    3 -5 8
    -4 5 -8
    -4 5 -8
    4 -5 8
    -5 5 -8
    -5 5 -8
    5 -5 8
    -6 5 -8
    -6 5 -8
    6 -5 8
    -7 5 -8
    -7 5 -8
    7 -5 8
    7 4 -8
    -7 -4 8
    6 4 -8
    -6 -4 8
    5 4 -8
    -5 -4 8
    4 4 -8
    4 4 -8
    -4 -4 8
    3 4 -8
    3 4 -8
    3 4 -8
    -3 -4 8
    -3 -4 8
    2 4 -8
    2 4 -8
    2 4 -8
    -2 -4 8
    -2 -4 8
    1 4 -8
    1 4 -8
    1 4 -8
    -1 -4 8
    -1 -4 8
    0 4 -8
    0 4 -8
    0 4 -8
    0 -4 8
    0 -4 8
    0 -4 8
    -1 4 -8
    -1 4 -8
    -1 4 -8
    1 -4 8
    1 -4 8
    1 -4 8
    -2 4 -8
    -2 4 -8
    -2 4 -8
    2 -4 8
    2 -4 8
    2 -4 8
    -3 4 -8
    -3 4 -8
    -3 4 -8
    3 -4 8
    3 -4 8
    3 -4 8
    3 -4 8
    -4 4 -8
    -4 4 -8
    4 -4 8
    -5 4 -8
    -5 4 -8
    5 -4 8
    -6 4 -8
    -6 4 -8
    6 -4 8
    -7 4 -8
    -7 4 -8
    7 -4 8
    -8 4 -8
    8 -4 8
    -7 -3 8
    6 3 -8
    -6 -3 8
    5 3 -8
    -5 -3 8
    4 3 -8
    4 3 -8
    -4 -3 8
    3 3 -8
    3 3 -8
    3 3 -8
    -3 -3 8
    -3 -3 8
    2 3 -8
    2 3 -8
    2 3 -8
    -2 -3 8
    -2 -3 8
    1 3 -8
    1 3 -8
    1 3 -8
    -1 -3 8
    -1 -3 8
    0 3 -8
    0 3 -8
    0 3 -8
    0 -3 8
    0 -3 8
    0 -3 8
    -1 3 -8
    -1 3 -8
    -1 3 -8
    1 -3 8
    1 -3 8
    1 -3 8
    -2 3 -8
    -2 3 -8
    -2 3 -8
    2 -3 8
    2 -3 8
    2 -3 8
    2 -3 8
    -3 3 -8
    -3 3 -8
    -3 3 -8
    3 -3 8
    3 -3 8
    3 -3 8
    3 -3 8
    -4 3 -8
    -4 3 -8
    4 -3 8
    -5 3 -8
    -5 3 -8
    5 -3 8
    -6 3 -8
    -6 3 -8
    6 -3 8
    -7 3 -8
    -7 3 -8
    7 -3 8
    -8 3 -8
    -8 3 -8
    8 -3 8
    -7 -2 8
    -6 -2 8
    5 2 -8
    -5 -2 8
    4 2 -8
    4 2 -8
    -4 -2 8
    3 2 -8
    3 2 -8
    3 2 -8
    -3 -2 8
    -3 -2 8
    2 2 -8
    2 2 -8
    2 2 -8
    -2 -2 8
    -2 -2 8
    -2 -2 8
    1 2 -8
    1 2 -8
    1 2 -8
    -1 -2 8
    -1 -2 8
    0 2 -8
    0 2 -8
    0 2 -8
    0 -2 8
    0 -2 8
    -1 2 -8
    -1 2 -8
    -1 2 -8
    1 -2 8
    1 -2 8
    1 -2 8
    -2 2 -8
    -2 2 -8
    -2 2 -8
    -2 2 -8
    2 -2 8
    2 -2 8
    2 -2 8
    2 -2 8
    -3 2 -8
    -3 2 -8
    -3 2 -8
    -3 2 -8
    3 -2 8
    3 -2 8
    3 -2 8
    3 -2 8
    -4 2 -8
    -4 2 -8
    -4 2 -8
    4 -2 8
    -5 2 -8
    -5 2 -8
    -5 2 -8
    5 -2 8
    -6 2 -8
    -6 2 -8
    -6 2 -8
    6 -2 8
    -7 2 -8
    -7 2 -8
    -7 2 -8
    7 -2 8
    -8 2 -8
    -8 2 -8
    -8 2 -8
    8 -2 8
    -7 -1 8
    -6 -1 8
    -5 -1 8
    4 1 -8
    4 1 -8
    -4 -1 8
    3 1 -8
    3 1 -8
    3 1 -8
    -3 -1 8
    -3 -1 8
    2 1 -8
    2 1 -8
    2 1 -8
    2 1 -8
    -2 -1 8
    -2 -1 8
    -2 -1 8
    1 1 -8
    1 1 -8
    1 1 -8
    -1 -1 8
    -1 -1 8
    0 1 -8
    0 1 -8
    0 1 -8
    0 -1 8
    0 -1 8
    -1 1 -8
    -1 1 -8
    -1 1 -8
    -1 1 -8
    1 -1 8
    1 -1 8
    -2 1 -8
    -2 1 -8
    -2 1 -8
    -2 1 -8
    2 -1 8
    2 -1 8
    2 -1 8
    2 -1 8
    -3 1 -8
    -3 1 -8
    -3 1 -8
    -3 1 -8
    3 -1 8
    3 -1 8
    3 -1 8
    3 -1 8
    -4 1 -8
    -4 1 -8
    -4 1 -8
    4 -1 8
    -5 1 -8
    -5 1 -8
    -5 1 -8
    5 -1 8
    -6 1 -8
    -6 1 -8
    -6 1 -8
    6 -1 8
    -7 1 -8
    -7 1 -8
    -7 1 -8
    7 -1 8
    -8 1 -8
    -8 1 -8
    -8 1 -8
    8 -1 8
    -9 1 -8
    -9 1 -8
    9 -1 8
    -7 0 8
    -6 0 8
    -5 0 8
    4 0 -8
    -4 0 8
    3 0 -8
    3 0 -8
    -3 0 8
    -3 0 8
    2 0 -8
    2 0 -8
    2 0 -8
    2 0 -8
    -2 0 8
    -2 0 8
    1 0 -8
    1 0 -8
    1 0 -8
    1 0 -8
    -1 0 8
    -1 0 8
    0 0 -8
    0 0 -8
    0 0 -8
    0 0 -8
    0 0 8
    0 0 8
    -1 0 -8
    -1 0 -8
    -1 0 -8
    -1 0 -8
    1 0 8
    1 0 8
    -2 0 -8
    -2 0 -8
    -2 0 -8
    -2 0 -8
    2 0 8
    2 0 8
    2 0 8
    2 0 8
    -3 0 -8
    -3 0 -8
    -3 0 -8
    -3 0 -8
    3 0 8
    3 0 8
    3 0 8
    3 0 8
    -4 0 -8
    -4 0 -8
    -4 0 -8
    -4 0 -8
    4 0 8
    -5 0 -8
    -5 0 -8
    -5 0 -8
    5 0 8
    -6 0 -8
    -6 0 -8
    -6 0 -8
    6 0 8
    -7 0 -8
    -7 0 -8
    -7 0 -8
    7 0 8
    -8 0 -8
    -8 0 -8
    8 0 8
    -9 0 -8
    -9 0 -8
    -7 1 8
    -6 1 8
    -5 1 8
    4 -1 -8
    -4 1 8
    3 -1 -8
    -3 1 8
    -3 1 8
    2 -1 -8
    2 -1 -8
    -2 1 8
    -2 1 8
    1 -1 -8
    1 -1 -8
    1 -1 -8
    1 -1 -8
    1 -1 -8
    -1 1 8
    -1 1 8
    0 -1 -8
    0 -1 -8
    0 -1 -8
    0 -1 -8
    0 1 8
    0 1 8
    -1 -1 -8
    -1 -1 -8
    -1 -1 -8
    -1 -1 -8
    1 1 8
    1 1 8
    -2 -1 -8
    -2 -1 -8
    -2 -1 -8
    -2 -1 -8
    2 1 8
    2 1 8
    2 1 8
    2 1 8
    -3 -1 -8
    -3 -1 -8
    -3 -1 -8
    -3 -1 -8
    3 1 8
    3 1 8
    3 1 8
    3 1 8
    3 1 8
    -4 -1 -8
    -4 -1 -8
    -4 -1 -8
    -4 -1 -8
    4 1 8
    -5 -1 -8
    -5 -1 -8
    -5 -1 -8
    5 1 8
    -6 -1 -8
    -6 -1 -8
    -6 -1 -8
    6 1 8
    -7 -1 -8
    -7 -1 -8
    -7 -1 -8
    7 1 8
    -8 -1 -8
    -8 -1 -8
    -9 -1 -8
    -9 -1 -8
    -7 2 8
    -6 2 8
    -5 2 8
    4 -2 -8
    -4 2 8
    3 -2 -8
    -3 2 8
    -3 2 8
    2 -2 -8
    -2 2 8
    -2 2 8
    1 -2 -8
    1 -2 -8
    1 -2 -8
    1 -2 -8
    1 -2 -8
    -1 2 8
    -1 2 8
    0 -2 -8
    0 -2 -8
    0 -2 -8
    0 -2 -8
    0 2 8
    0 2 8
    -1 -2 -8
    -1 -2 -8
    -1 -2 -8
    -1 -2 -8
    1 2 8
    1 2 8
    1 2 8
    -2 -2 -8
    -2 -2 -8
    -2 -2 -8
    -2 -2 -8
    2 2 8
    2 2 8
    2 2 8
    -3 -2 -8
    -3 -2 -8
    -3 -2 -8
    -3 -2 -8
    3 2 8
    3 2 8
    3 2 8
    3 2 8
    3 2 8
    -4 -2 -8
    -4 -2 -8
    -4 -2 -8
    -4 -2 -8
    4 2 8
    -5 -2 -8
    -5 -2 -8
    -5 -2 -8
    5 2 8
    -6 -2 -8
    -6 -2 -8
    -6 -2 -8
    6 2 8
    -7 -2 -8
    -7 -2 -8
    7 2 8
    -8 -2 -8
    -8 -2 -8
    -9 -2 -8
    -9 -2 -8
    -6 3 8
    -5 3 8
    4 -3 -8
    -4 3 8
    3 -3 -8
    -3 3 8
    -3 3 8
    2 -3 -8
    -2 3 8
    -2 3 8
    1 -3 -8
    1 -3 -8
    1 -3 -8
    1 -3 -8
    -1 3 8
    -1 3 8
    0 -3 -8
    0 -3 -8
    0 3 8
    0 3 8
    -1 -3 -8
    -1 -3 -8
    1 3 8
    1 3 8
    1 3 8
    1 3 8
    -2 -3 -8
    -2 -3 -8
    2 3 8
    2 3 8
    2 3 8
    2 3 8
    2 3 8
    -3 -3 -8
    3 3 8
    3 3 8
    3 3 8
    3 3 8
    -4 -3 -8
    -4 -3 -8
    4 3 8
    4 3 8
    -5 -3 -8
    -5 -3 -8
    5 3 8
    5 3 8
    -6 -3 -8
    6 3 8
    -7 -3 -8
    -7 -3 -8
    7 3 8
    -8 -3 -8
    -8 -3 -8
    -9 -3 -8
    -9 -3 -8
    -6 4 8
    -5 4 8
    4 -4 -8
    -4 4 8
    3 -4 -8
    -3 4 8
    -3 4 8
    2 -4 -8
    -2 4 8
    -2 4 8
    1 -4 -8
    1 -4 -8
    -1 4 8
    -1 4 8
    0 -4 -8
    0 4 8
    0 4 8
    0 4 8
    -1 -4 -8
    1 4 8
    1 4 8
    1 4 8
    1 4 8
    -2 -4 -8
    2 4 8
    2 4 8
    2 4 8
    2 4 8
    2 4 8
    2 4 8
    -3 -4 -8
    3 4 8
    3 4 8
    3 4 8
    3 4 8
    -4 -4 -8
    4 4 8
    5 4 8
    6 4 8
    -7 -4 -8
    7 4 8
    -8 -4 -8
    -8 -4 -8
    8 4 8
    -9 -4 -8
    -9 -4 -8
    -6 5 8
    -5 5 8
    -4 5 8
    3 -5 -8
    -3 5 8
    2 -5 -8
    -2 5 8
    -2 5 8
    1 -5 -8
    -1 5 8
    -1 5 8
    -1 5 8
    0 -5 -8
    0 5 8
    0 5 8
    0 5 8
    -1 -5 -8
    1 5 8
    1 5 8
    1 5 8
    1 5 8
    1 5 8
    -2 -5 -8
    2 5 8
    2 5 8
    2 5 8
    2 5 8
    2 5 8
    -3 -5 -8
    3 5 8
    3 5 8
    3 5 8
    3 5 8
    -4 -5 -8
    4 5 8
    4 5 8
    4 5 8
    5 5 8
    6 5 8
    7 5 8
    8 5 8
    -9 -5 -8
    -9 -5 -8
    9 5 8
    -5 6 8
    -4 6 8
    3 -6 -8
    -3 6 8
    2 -6 -8
    -2 6 8
    -2 6 8
    1 -6 -8
    -1 6 8
    -1 6 8
    -1 6 8
    0 -6 -8
    0 6 8
    0 6 8
    0 6 8
    0 6 8
    -1 -6 -8
    1 6 8
    1 6 8
    1 6 8
    1 6 8
    -2 -6 -8
    2 6 8
    2 6 8
    2 6 8
    2 6 8
    -3 -6 -8
    3 6 8
    3 6 8
    3 6 8
    -4 -6 -8
    4 6 8
    4 6 8
    4 6 8
    4 6 8
    5 6 8
    6 6 8
    7 6 8
    8 6 8
    9 6 8
    -5 7 8
    4 -7 -8
    -4 7 8
    3 -7 -8
    3 -7 -8
    -3 7 8
    2 -7 -8
    2 -7 -8
    -2 7 8
    -2 7 8
    1 -7 -8
    1 -7 -8
    -1 7 8
    -1 7 8
    -1 7 8
    0 -7 -8
    0 7 8
    0 7 8
    0 7 8
    0 7 8
    -1 -7 -8
    1 7 8
    1 7 8
    1 7 8
    1 7 8
    -2 -7 -8
    2 7 8
    2 7 8
    2 7 8
    2 7 8
    -3 -7 -8
    3 7 8
    3 7 8
    3 7 8
    -4 -7 -8
    4 7 8
    4 7 8
    4 7 8
    5 7 8
    6 7 8
    7 7 8
    8 7 8
    9 7 8
    4 -8 -8
    -4 8 8
    3 -8 -8
    3 -8 -8
    -3 8 8
    2 -8 -8
    2 -8 -8
    -2 8 8
    -2 8 8
    1 -8 -8
    1 -8 -8
    -1 8 8
    -1 8 8
    -1 8 8
    0 -8 -8
    0 -8 -8
    0 8 8
    0 8 8
    0 8 8
    0 8 8
    -1 -8 -8
    1 8 8
    1 8 8
    1 8 8
    1 8 8
    -2 -8 -8
    2 8 8
    2 8 8
    2 8 8
    -3 -8 -8
    3 8 8
    3 8 8
    -4 -8 -8
    4 8 8
    4 8 8
    4 8 8
    5 8 8
    6 8 8
    7 8 8
    8 8 8
    9 8 8
    -4 9 8
    3 -9 -8
    3 -9 -8
    -3 9 8
    2 -9 -8
    2 -9 -8
    -2 9 8
    1 -9 -8
    1 -9 -8
    -1 9 8
    -1 9 8
    0 -9 -8
    0 -9 -8
    0 9 8
    0 9 8
    -1 -9 -8
    1 9 8
    1 9 8
    -2 -9 -8
    2 9 8
    2 9 8
    -3 -9 -8
    3 9 8
    3 9 8
    -4 -9 -8
    4 9 8
    4 9 8
    5 9 8
    5 9 8
    6 9 8
    7 9 8
    8 9 8
    9 9 8
    3 -10 -8
    3 -10 -8
    2 -10 -8
    2 -10 -8
    1 -10 -8
    1 -10 -8
    -1 10 8
    0 -10 -8
    0 10 8
    -1 -10 -8
    1 10 8
    1 10 8
    -2 -10 -8
    2 10 8
    2 10 8
    -3 -10 -8
    3 10 8
    3 10 8
    4 10 8
    4 10 8
    5 10 8
    5 10 8
    6 10 8
    7 10 8
    8 10 8
    2 -11 -8
    2 -11 -8
    1 -11 -8
    -1 11 8
    0 -11 -8
    0 11 8
    -1 -11 -8
    1 11 8
    1 11 8
    -2 -11 -8
    2 11 8
    2 11 8
    -3 -11 -8
    3 11 8
    3 11 8
    4 11 8
    4 11 8
    5 11 8
    5 11 8
    6 11 8
    7 11 8
    8 11 8
    1 -12 -8
    -1 12 8
    0 -12 -8
    0 12 8
    -1 -12 -8
    1 12 8
    1 12 8
    -2 -12 -8
    2 12 8
    2 12 8
    -3 -12 -8
    3 12 8
    3 12 8
    4 12 8
    4 12 8
    5 12 8
    5 12 8
    6 12 8
    7 12 8
    -1 -13 -8
    1 13 8
    -2 -13 -8
    2 13 8
    2 13 8
    -3 -13 -8
    3 13 8
    3 13 8
    4 13 8
    4 13 8
    5 13 8
    5 13 8
    -1 -11 9
    3 10 -9
    3 10 -9
    -3 -10 9
    -3 -10 9
    2 10 -9
    2 10 -9
    -2 -10 9
    -2 -10 9
    1 10 -9
    1 10 -9
    -1 -10 9
    -1 -10 9
    0 10 -9
    0 10 -9
    0 10 -9
    0 -10 9
    0 -10 9
    -1 10 -9
    -1 10 -9
    -1 10 -9
    1 -10 9
    1 -10 9
    -2 10 -9
    -2 10 -9
    2 -10 9
    2 -10 9
    -5 -9 9
    4 9 -9
    4 9 -9
    -4 -9 9
    3 9 -9
    3 9 -9
    -3 -9 9
    -3 -9 9
    2 9 -9
    2 9 -9
    -2 -9 9
    -2 -9 9
    1 9 -9
    1 9 -9
    1 9 -9
    -1 -9 9
    -1 -9 9
    0 9 -9
    0 9 -9
    0 9 -9
    0 -9 9
    0 -9 9
    -1 9 -9
    -1 9 -9
    -1 9 -9
    1 -9 9
    1 -9 9
    -2 9 -9
    -2 9 -9
    2 -9 9
    2 -9 9
    -3 9 -9
    -3 9 -9
    3 -9 9
    3 -9 9
    -4 9 -9
    5 8 -9
    5 8 -9
    -5 -8 9
    4 8 -9
    4 8 -9
    -4 -8 9
    3 8 -9
    3 8 -9
    -3 -8 9
    -3 -8 9
    2 8 -9
    2 8 -9
    2 8 -9
    -2 -8 9
    -2 -8 9
    1 8 -9
    1 8 -9
    1 8 -9
    -1 -8 9
    -1 -8 9
    0 8 -9
    0 8 -9
    0 8 -9
    0 -8 9
    0 -8 9
    -1 8 -9
    -1 8 -9
    -1 8 -9
    1 -8 9
    1 -8 9
    -2 8 -9
    -2 8 -9
    2 -8 9
    2 -8 9
    -3 8 -9
    -3 8 -9
    3 -8 9
    3 -8 9
    -4 8 -9
    -4 8 -9
    4 -8 9
    -5 8 -9
    6 7 -9
    -6 -7 9
    5 7 -9
    5 7 -9
    4 7 -9
    4 7 -9
    -4 -7 9
    3 7 -9
    3 7 -9
    3 7 -9
    -3 -7 9
    -3 -7 9
    2 7 -9
    2 7 -9
    2 7 -9
    -2 -7 9
    -2 -7 9
    1 7 -9
    1 7 -9
    1 7 -9
    -1 -7 9
    0 7 -9
    0 7 -9
    0 7 -9
    0 -7 9
    0 -7 9
    -1 7 -9
    -1 7 -9
    -1 7 -9
    1 -7 9
    1 -7 9
    -2 7 -9
    -2 7 -9
    -2 7 -9
    2 -7 9
    2 -7 9
    -3 7 -9
    -3 7 -9
    3 -7 9
    3 -7 9
    -4 7 -9
    -4 7 -9
    4 -7 9
    -5 7 -9
    -5 7 -9
    5 -7 9
    6 6 -9
    -6 -6 9
    5 6 -9
    -5 -6 9
    4 6 -9
    -4 -6 9
    3 6 -9
    3 6 -9
    3 6 -9
    -3 -6 9
    -3 -6 9
    2 6 -9
    2 6 -9
    2 6 -9
    -2 -6 9
    -2 -6 9
    -2 -6 9
    1 6 -9
    1 6 -9
    1 6 -9
    -1 -6 9
    -1 -6 9
    0 6 -9
    0 6 -9
    0 6 -9
    0 -6 9
    0 -6 9
    -1 6 -9
    -1 6 -9
    -1 6 -9
    1 -6 9
    1 -6 9
    -2 6 -9
    -2 6 -9
    -2 6 -9
    2 -6 9
    2 -6 9
    -3 6 -9
    -3 6 -9
    3 -6 9
    3 -6 9
    -4 6 -9
    4 -6 9
    -5 6 -9
    -5 6 -9
    5 -6 9
    -6 6 -9
    6 -6 9
    6 5 -9
    -6 -5 9
    5 5 -9
    -5 -5 9
    4 5 -9
    -4 -5 9
    3 5 -9
    3 5 -9
    3 5 -9
    -3 -5 9
    -3 -5 9
    2 5 -9
    2 5 -9
    2 5 -9
    -2 -5 9
    -2 -5 9
    1 5 -9
    1 5 -9
    1 5 -9
    -1 -5 9
    -1 -5 9
    -1 -5 9
    0 5 -9
    0 5 -9
    0 5 -9
    0 -5 9
    0 -5 9
    -1 5 -9
    -1 5 -9
    -1 5 -9
    1 -5 9
    1 -5 9
    -2 5 -9
    -2 5 -9
    -2 5 -9
    2 -5 9
    2 -5 9
    -3 5 -9
    -3 5 -9
    3 -5 9
    3 -5 9
    -4 5 -9
    -4 5 -9
    4 -5 9
    -5 5 -9
    -5 5 -9
    5 -5 9
    -6 5 -9
    -6 5 -9
    6 -5 9
    -7 5 -9
    -7 5 -9
    7 -5 9
    -7 -4 9
    6 4 -9
    -6 -4 9
    5 4 -9
    -5 -4 9
    4 4 -9
    4 4 -9
    3 4 -9
    3 4 -9
    3 4 -9
    -3 -4 9
    -3 -4 9
    2 4 -9
    2 4 -9
    2 4 -9
    -2 -4 9
    -2 -4 9
    1 4 -9
    1 4 -9
    1 4 -9
    -1 -4 9
    -1 -4 9
    0 4 -9
    0 4 -9
    0 4 -9
    0 -4 9
    0 -4 9
    0 -4 9
    -1 4 -9
    -1 4 -9
    -1 4 -9
    1 -4 9
    1 -4 9
    -2 4 -9
    -2 4 -9
    -2 4 -9
    2 -4 9
    2 -4 9
    -3 4 -9
    -3 4 -9
    3 -4 9
    3 -4 9
    -4 4 -9
    -4 4 -9
    4 -4 9
    -5 4 -9
    -5 4 -9
    5 -4 9
    -6 4 -9
    -6 4 -9
    6 -4 9
    -7 4 -9
    -7 4 -9
    7 -4 9
    -7 -3 9
    6 3 -9
    -6 -3 9
    5 3 -9
    -5 -3 9
    4 3 -9
    4 3 -9
    -4 -3 9
    3 3 -9
    3 3 -9
    3 3 -9
    -3 -3 9
    -3 -3 9
    2 3 -9
    2 3 -9
    2 3 -9
    -2 -3 9
    -2 -3 9
    1 3 -9
    1 3 -9
    1 3 -9
    -1 -3 9
    -1 -3 9
    0 3 -9
    0 3 -9
    0 3 -9
    0 -3 9
    0 -3 9
    0 -3 9
    -1 3 -9
    -1 3 -9
    -1 3 -9
    1 -3 9
    1 -3 9
    1 -3 9
    -2 3 -9
    -2 3 -9
    -2 3 -9
    2 -3 9
    2 -3 9
    2 -3 9
    -3 3 -9
    -3 3 -9
    -3 3 -9
    3 -3 9
    3 -3 9
    3 -3 9
    -4 3 -9
    -4 3 -9
    4 -3 9
    -5 3 -9
    -5 3 -9
    5 -3 9
    -6 3 -9
    -6 3 -9
    6 -3 9
    -7 3 -9
    -7 3 -9
    7 -3 9
    -8 3 -9
    8 -3 9
    -7 -2 9
    -6 -2 9
    5 2 -9
    -5 -2 9
    4 2 -9
    4 2 -9
    -4 -2 9
    3 2 -9
    3 2 -9
    -3 -2 9
    -3 -2 9
    2 2 -9
    2 2 -9
    2 2 -9
    -2 -2 9
    -2 -2 9
    1 2 -9
    1 2 -9
    1 2 -9
    -1 -2 9
    -1 -2 9
    0 2 -9
    0 2 -9
    0 2 -9
    0 -2 9
    0 -2 9
    -1 2 -9
    -1 2 -9
    -1 2 -9
    1 -2 9
    1 -2 9
    1 -2 9
    -2 2 -9
    -2 2 -9
    -2 2 -9
    2 -2 9
    2 -2 9
    2 -2 9
    -3 2 -9
    -3 2 -9
    -3 2 -9
    -3 2 -9
    3 -2 9
    3 -2 9
    3 -2 9
    3 -2 9
    -4 2 -9
    -4 2 -9
    -4 2 -9
    4 -2 9
    -5 2 -9
    -5 2 -9
    -5 2 -9
    5 -2 9
    -6 2 -9
    -6 2 -9
    -6 2 -9
    6 -2 9
    -7 2 -9
    -7 2 -9
    -7 2 -9
    7 -2 9
    -8 2 -9
    -8 2 -9
    8 -2 9
    -7 -1 9
    -6 -1 9
    -5 -1 9
    4 1 -9
    4 1 -9
    -4 -1 9
    3 1 -9
    3 1 -9
    -3 -1 9
    -3 -1 9
    2 1 -9
    2 1 -9
    2 1 -9
    -2 -1 9
    -2 -1 9
    1 1 -9
    1 1 -9
    1 1 -9
    -1 -1 9
    -1 -1 9
    0 1 -9
    0 1 -9
    0 1 -9
    0 -1 9
    0 -1 9
    -1 1 -9
    -1 1 -9
    -1 1 -9
    -1 1 -9
    1 -1 9
    1 -1 9
    -2 1 -9
    -2 1 -9
    -2 1 -9
    -2 1 -9
    2 -1 9
    2 -1 9
    2 -1 9
    -3 1 -9
    -3 1 -9
    -3 1 -9
    -3 1 -9
    3 -1 9
    3 -1 9
    3 -1 9
    3 -1 9
    -4 1 -9
    -4 1 -9
    -4 1 -9
    4 -1 9
    -5 1 -9
    -5 1 -9
    -5 1 -9
    5 -1 9
    -6 1 -9
    -6 1 -9
    -6 1 -9
    6 -1 9
    -7 1 -9
    -7 1 -9
    -7 1 -9
    7 -1 9
    -8 1 -9
    -8 1 -9
    8 -1 9
    -7 0 9
    -6 0 9
    -5 0 9
    4 0 -9
    -4 0 9
    3 0 -9
    3 0 -9
    -3 0 9
    -3 0 9
    2 0 -9
    2 0 -9
    2 0 -9
    -2 0 9
    -2 0 9
    1 0 -9
    1 0 -9
    1 0 -9
    -1 0 9
    -1 0 9
    0 0 -9
    0 0 -9
    0 0 -9
    0 0 -9
    0 0 9
    0 0 9
    -1 0 -9
    -1 0 -9
    -1 0 -9
    -1 0 -9
    1 0 9
    1 0 9
    -2 0 -9
    -2 0 -9
    -2 0 -9
    -2 0 -9
    2 0 9
    2 0 9
    2 0 9
    2 0 9
    -3 0 -9
    -3 0 -9
    -3 0 -9
    -3 0 -9
    3 0 9
    3 0 9
    3 0 9
    3 0 9
    -4 0 -9
    -4 0 -9
    -4 0 -9
    4 0 9
    -5 0 -9
    -5 0 -9
    -5 0 -9
    5 0 9
    -6 0 -9
    -6 0 -9
    -6 0 -9
    6 0 9
    -7 0 -9
    -7 0 -9
    7 0 9
    -8 0 -9
    -8 0 -9
    -9 0 -9
    -9 0 -9
    -6 1 9
    -5 1 9
    4 -1 -9
    -4 1 9
    3 -1 -9
    -3 1 9
    -3 1 9
    2 -1 -9
    2 -1 -9
    -2 1 9
    -2 1 9
    1 -1 -9
    1 -1 -9
    1 -1 -9
    -1 1 9
    -1 1 9
    0 -1 -9
    0 -1 -9
    0 -1 -9
    0 -1 -9
    0 1 9
    0 1 9
    -1 -1 -9
    -1 -1 -9
    -1 -1 -9
    -1 -1 -9
    1 1 9
    1 1 9
    -2 -1 -9
    -2 -1 -9
    -2 -1 -9
    -2 -1 -9
    2 1 9
    2 1 9
    2 1 9
    -3 -1 -9
    -3 -1 -9
    -3 -1 -9
    -3 -1 -9
    3 1 9
    3 1 9
    3 1 9
    3 1 9
    3 1 9
    -4 -1 -9
    -4 -1 -9
    -4 -1 -9
    4 1 9
    -5 -1 -9
    -5 -1 -9
    -5 -1 -9
    5 1 9
    -6 -1 -9
    -6 -1 -9
    -6 -1 -9
    6 1 9
    -7 -1 -9
    -7 -1 -9
    -8 -1 -9
    -8 -1 -9
    -9 -1 -9
    -9 -1 -9
    -6 2 9
    -5 2 9
    4 -2 -9
    -4 2 9
    3 -2 -9
    -3 2 9
    -3 2 9
    2 -2 -9
    -2 2 9
    -2 2 9
    1 -2 -9
    1 -2 -9
    1 -2 -9
    1 -2 -9
    -1 2 9
    -1 2 9
    0 -2 -9
    0 -2 -9
    0 -2 -9
    0 -2 -9
    0 2 9
    0 2 9
    -1 -2 -9
    -1 -2 -9
    -1 -2 -9
    -1 -2 -9
    1 2 9
    1 2 9
    -2 -2 -9
    -2 -2 -9
    -2 -2 -9
    -2 -2 -9
    2 2 9
    2 2 9
    2 2 9
    -3 -2 -9
    -3 -2 -9
    -3 -2 -9
    -3 -2 -9
    3 2 9
    3 2 9
    3 2 9
    3 2 9
    3 2 9
    -4 -2 -9
    -4 -2 -9
    -4 -2 -9
    -4 -2 -9
    4 2 9
    -5 -2 -9
    -5 -2 -9
    -5 -2 -9
    5 2 9
    -6 -2 -9
    -6 -2 -9
    -7 -2 -9
    -7 -2 -9
    -8 -2 -9
    -8 -2 -9
    -9 -2 -9
    -9 -2 -9
    -6 3 9
    -5 3 9
    4 -3 -9
    -4 3 9
    3 -3 -9
    -3 3 9
    -3 3 9
    2 -3 -9
    -2 3 9
    -2 3 9
    1 -3 -9
    1 -3 -9
    1 -3 -9
    -1 3 9
    -1 3 9
    0 -3 -9
    0 -3 -9
    0 -3 -9
    0 3 9
    0 3 9
    -1 -3 -9
    -1 -3 -9
    1 3 9
    1 3 9
    -2 -3 -9
    -2 -3 -9
    -2 -3 -9
    2 3 9
    2 3 9
    2 3 9
    2 3 9
    -3 -3 -9
    -3 -3 -9
    -3 -3 -9
    3 3 9
    3 3 9
    3 3 9
    3 3 9
    3 3 9
    -4 -3 -9
    -4 -3 -9
    4 3 9
    4 3 9
    4 3 9
    -5 -3 -9
    5 3 9
    -6 -3 -9
    -6 -3 -9
    -7 -3 -9
    -7 -3 -9
    -8 -3 -9
    -8 -3 -9
    -9 -3 -9
    -9 -3 -9
    -6 4 9
    -5 4 9
    4 -4 -9
    -4 4 9
    3 -4 -9
    -3 4 9
    2 -4 -9
    -2 4 9
    -2 4 9
    1 -4 -9
    1 -4 -9
    -1 4 9
    -1 4 9
    0 -4 -9
    0 -4 -9
    0 4 9
    0 4 9
    -1 -4 -9
    -1 -4 -9
    1 4 9
    1 4 9
    1 4 9
    1 4 9
    -2 -4 -9
    2 4 9
    2 4 9
    2 4 9
    2 4 9
    2 4 9
    -3 -4 -9
    3 4 9
    3 4 9
    3 4 9
    3 4 9
    -4 -4 -9
    4 4 9
    4 4 9
    4 4 9
    4 4 9
    5 4 9
    -6 -4 -9
    6 4 9
    -7 -4 -9
    7 4 9
    -8 -4 -9
    -8 -4 -9
    -9 -4 -9
    -9 -4 -9
    -5 5 9
    4 -5 -9
    -4 5 9
    3 -5 -9
    -3 5 9
    2 -5 -9
    -2 5 9
    -2 5 9
    1 -5 -9
    -1 5 9
    -1 5 9
    0 -5 -9
    0 5 9
    0 5 9
    0 5 9
    -1 -5 -9
    1 5 9
    1 5 9
    1 5 9
    1 5 9
    -2 -5 -9
    2 5 9
    2 5 9
    2 5 9
    2 5 9
    -3 -5 -9
    3 5 9
    3 5 9
    3 5 9
    -4 -5 -9
    4 5 9
    4 5 9
    4 5 9
    4 5 9
    5 5 9
    6 5 9
    7 5 9
    -8 -5 -9
    8 5 9
    -9 -5 -9
    -9 -5 -9
    9 5 9
    -5 6 9
    4 -6 -9
    -4 6 9
    3 -6 -9
    -3 6 9
    2 -6 -9
    -2 6 9
    -2 6 9
    1 -6 -9
    -1 6 9
    -1 6 9
    0 -6 -9
    0 6 9
    0 6 9
    0 6 9
    0 6 9
    -1 -6 -9
    1 6 9
    1 6 9
    1 6 9
    1 6 9
    -2 -6 -9
    2 6 9
    2 6 9
    2 6 9
    -3 -6 -9
    3 6 9
    3 6 9
    3 6 9
    -4 -6 -9
    4 6 9
    4 6 9
    5 6 9
    6 6 9
    7 6 9
    8 6 9
    -9 -6 -9
    9 6 9
    -4 7 9
    3 -7 -9
    -3 7 9
    2 -7 -9
    -2 7 9
    -2 7 9
    1 -7 -9
    -1 7 9
    -1 7 9
    0 -7 -9
    0 7 9
    0 7 9
    0 7 9
    0 7 9
    -1 -7 -9
    1 7 9
    1 7 9
    1 7 9
    1 7 9
    -2 -7 -9
    2 7 9
    2 7 9
    2 7 9
    -3 -7 -9
    3 7 9
    3 7 9
    -4 -7 -9
    4 7 9
    4 7 9
    4 7 9
    5 7 9
    6 7 9
    7 7 9
    8 7 9
    9 7 9
    -4 8 9
    3 -8 -9
    -3 8 9
    2 -8 -9
    -2 8 9
    -2 8 9
    1 -8 -9
    -1 8 9
    -1 8 9
    -1 8 9
    0 -8 -9
    0 8 9
    0 8 9
    0 8 9
    -1 -8 -9
    1 8 9
    1 8 9
    -2 -8 -9
    2 8 9
    2 8 9
    -3 -8 -9
    3 8 9
    3 8 9
    4 8 9
    4 8 9
    5 8 9
    6 8 9
    7 8 9
    8 8 9
    9 8 9
    3 -9 -9
    3 -9 -9
    -3 9 9
    2 -9 -9
    2 -9 -9
    -2 9 9
    1 -9 -9
    1 -9 -9
    -1 9 9
    -1 9 9
    0 -9 -9
    0 9 9
    -1 -9 -9
    1 9 9
    1 9 9
    -2 -9 -9
    2 9 9
    2 9 9
    -3 -9 -9
    3 9 9
    3 9 9
    4 9 9
    4 9 9
    5 9 9
    5 9 9
    6 9 9
    7 9 9
    8 9 9
    2 -10 -9
    2 -10 -9
    -2 10 9
    1 -10 -9
    -1 10 9
    0 -10 -9
    0 10 9
    -1 -10 -9
    1 10 9
    1 10 9
    -2 -10 -9
    2 10 9
    2 10 9
    -3 -10 -9
    3 10 9
    3 10 9
    4 10 9
    4 10 9
    5 10 9
    5 10 9
    6 10 9
    7 10 9
    8 10 9
    1 -11 -9
    -1 11 9
    0 -11 -9
    0 11 9
    -1 -11 -9
    1 11 9
    -2 -11 -9
    2 11 9
    2 11 9
    -3 -11 -9
    3 11 9
    3 11 9
    4 11 9
    4 11 9
    5 11 9
    5 11 9
    6 11 9
    7 11 9
    0 -12 -9
    0 12 9
    -1 -12 -9
    1 12 9
    -2 -12 -9
    2 12 9
    2 12 9
    -3 -12 -9
    3 12 9
    3 12 9
    4 12 9
    4 12 9
    5 12 9
    5 12 9
    6 12 9
    -2 -13 -9
    2 13 9
    -3 -13 -9
    3 13 9
    3 13 9
    4 13 9
    4 13 9
    -2 -10 10
    1 10 -10
    1 10 -10
    -1 -10 10
    -1 -10 10
    0 10 -10
    0 10 -10
    0 10 -10
    0 -10 10
    0 -10 10
    -1 10 -10
    3 9 -10
    3 9 -10
    -3 -9 10
    -3 -9 10
    2 9 -10
    2 9 -10
    -2 -9 10
    -2 -9 10
    1 9 -10
    1 9 -10
    1 9 -10
    -1 -9 10
    -1 -9 10
    0 9 -10
    0 9 -10
    0 9 -10
    0 -9 10
    0 -9 10
    -1 9 -10
    -1 9 -10
    -1 9 -10
    1 -9 10
    1 -9 10
    -2 9 -10
    -2 9 -10
    2 -9 10
    2 -9 10
    -3 9 -10
    4 8 -10
    -4 -8 10
    3 8 -10
    3 8 -10
    -3 -8 10
    -3 -8 10
    2 8 -10
    2 8 -10
    2 8 -10
    -2 -8 10
    -2 -8 10
    1 8 -10
    1 8 -10
    1 8 -10
    -1 -8 10
    -1 -8 10
    0 8 -10
    0 8 -10
    0 8 -10
    0 -8 10
    0 -8 10
    -1 8 -10
    -1 8 -10
    -1 8 -10
    1 -8 10
    1 -8 10
    -2 8 -10
    -2 8 -10
    2 -8 10
    2 -8 10
    -3 8 -10
    -3 8 -10
    3 -8 10
    3 -8 10
    -4 8 -10
    4 -8 10
    5 7 -10
    -5 -7 10
    4 7 -10
    -4 -7 10
    3 7 -10
    3 7 -10
    3 7 -10
    -3 -7 10
    -3 -7 10
    2 7 -10
    2 7 -10
    2 7 -10
    -2 -7 10
    -2 -7 10
    1 7 -10
    1 7 -10
    1 7 -10
    -1 -7 10
    -1 -7 10
    0 7 -10
    0 7 -10
    0 7 -10
    0 -7 10
    0 -7 10
    -1 7 -10
    -1 7 -10
    -1 7 -10
    1 -7 10
    1 -7 10
    -2 7 -10
    -2 7 -10
    2 -7 10
    2 -7 10
    -3 7 -10
    -3 7 -10
    3 -7 10
    3 -7 10
    -4 7 -10
    -4 7 -10
    4 -7 10
    -5 7 -10
    -5 7 -10
    5 -7 10
    5 6 -10
    -5 -6 10
    4 6 -10
    -4 -6 10
    3 6 -10
    3 6 -10
    3 6 -10
    -3 -6 10
    -3 -6 10
    2 6 -10
    2 6 -10
    2 6 -10
    -2 -6 10
    -2 -6 10
    1 6 -10
    1 6 -10
    1 6 -10
    -1 -6 10
    -1 -6 10
    0 6 -10
    0 6 -10
    0 6 -10
    0 -6 10
    0 -6 10
    -1 6 -10
    -1 6 -10
    -1 6 -10
    1 -6 10
    1 -6 10
    -2 6 -10
    -2 6 -10
    -2 6 -10
    2 -6 10
    2 -6 10
    -3 6 -10
    -3 6 -10
    3 -6 10
    3 -6 10
    -4 6 -10
    -4 6 -10
    4 -6 10
    -5 6 -10
    -5 6 -10
    5 -6 10
    -6 6 -10
    6 -6 10
    -6 -5 10
    5 5 -10
    -5 -5 10
    4 5 -10
    -4 -5 10
    3 5 -10
    3 5 -10
    -3 -5 10
    -3 -5 10
    2 5 -10
    2 5 -10
    2 5 -10
    -2 -5 10
    -2 -5 10
    1 5 -10
    1 5 -10
    1 5 -10
    -1 -5 10
    -1 -5 10
    0 5 -10
    0 5 -10
    0 5 -10
    0 -5 10
    0 -5 10
    -1 5 -10
    -1 5 -10
    -1 5 -10
    1 -5 10
    1 -5 10
    -2 5 -10
    -2 5 -10
    -2 5 -10
    2 -5 10
    2 -5 10
    -3 5 -10
    -3 5 -10
    3 -5 10
    3 -5 10
    -4 5 -10
    -4 5 -10
    4 -5 10
    -5 5 -10
    -5 5 -10
    5 -5 10
    -6 5 -10
    -6 5 -10
    6 -5 10
    6 4 -10
    -6 -4 10
    5 4 -10
    -5 -4 10
    4 4 -10
    4 4 -10
    -4 -4 10
    3 4 -10
    3 4 -10
    -3 -4 10
    -3 -4 10
    2 4 -10
    2 4 -10
    2 4 -10
    -2 -4 10
    -2 -4 10
    1 4 -10
    1 4 -10
    1 4 -10
    -1 -4 10
    -1 -4 10
    0 4 -10
    0 4 -10
    0 4 -10
    0 -4 10
    0 -4 10
    -1 4 -10
    -1 4 -10
    -1 4 -10
    1 -4 10
    1 -4 10
    -2 4 -10
    -2 4 -10
    -2 4 -10
    2 -4 10
    2 -4 10
    -3 4 -10
    -3 4 -10
    3 -4 10
    3 -4 10
    -4 4 -10
    -4 4 -10
    4 -4 10
    -5 4 -10
    -5 4 -10
    5 -4 10
    -6 4 -10
    -6 4 -10
    6 -4 10
    -7 4 -10
    -7 4 -10
    7 -4 10
    6 3 -10
    5 3 -10
    -5 -3 10
    4 3 -10
    4 3 -10
    -4 -3 10
    3 3 -10
    3 3 -10
    -3 -3 10
    -3 -3 10
    2 3 -10
    2 3 -10
    2 3 -10
    -2 -3 10
    -2 -3 10
    1 3 -10
    1 3 -10
    1 3 -10
    -1 -3 10
    -1 -3 10
    0 3 -10
    0 3 -10
    0 3 -10
    0 -3 10
    0 -3 10
    -1 3 -10
    -1 3 -10
    -1 3 -10
    1 -3 10
    1 -3 10
    -2 3 -10
    -2 3 -10
    -2 3 -10
    2 -3 10
    2 -3 10
    -3 3 -10
    -3 3 -10
    3 -3 10
    3 -3 10
    -4 3 -10
    -4 3 -10
    4 -3 10
    -5 3 -10
    -5 3 -10
    5 -3 10
    -6 3 -10
    -6 3 -10
    6 -3 10
    -7 3 -10
    7 -3 10
    -6 -2 10
    5 2 -10
    -5 -2 10
    4 2 -10
    4 2 -10
    -4 -2 10
    3 2 -10
    3 2 -10
    -3 -2 10
    -3 -2 10
    2 2 -10
    2 2 -10
    2 2 -10
    -2 -2 10
    -2 -2 10
    1 2 -10
    1 2 -10
    1 2 -10
    -1 -2 10
    -1 -2 10
    0 2 -10
    0 2 -10
    0 2 -10
    0 -2 10
    0 -2 10
    -1 2 -10
    -1 2 -10
    -1 2 -10
    1 -2 10
    1 -2 10
    -2 2 -10
    -2 2 -10
    -2 2 -10
    2 -2 10
    2 -2 10
    -3 2 -10
    -3 2 -10
    -3 2 -10
    -3 2 -10
    3 -2 10
    3 -2 10
    -4 2 -10
    -4 2 -10
    -4 2 -10
    4 -2 10
    -5 2 -10
    -5 2 -10
    -5 2 -10
    5 -2 10
    -6 2 -10
    -6 2 -10
    -6 2 -10
    6 -2 10
    -7 2 -10
    -7 2 -10
    7 -2 10
    -8 2 -10
    -8 2 -10
    -6 -1 10
    -5 -1 10
    4 1 -10
    4 1 -10
    -4 -1 10
    3 1 -10
    3 1 -10
    -3 -1 10
    -3 -1 10
    2 1 -10
    2 1 -10
    -2 -1 10
    -2 -1 10
    1 1 -10
    1 1 -10
    1 1 -10
    -1 -1 10
    -1 -1 10
    0 1 -10
    0 1 -10
    0 1 -10
    0 -1 10
    0 -1 10
    -1 1 -10
    -1 1 -10
    -1 1 -10
    1 -1 10
    1 -1 10
    -2 1 -10
    -2 1 -10
    -2 1 -10
    -2 1 -10
    2 -1 10
    2 -1 10
    -3 1 -10
    -3 1 -10
    -3 1 -10
    -3 1 -10
    3 -1 10
    3 -1 10
    -4 1 -10
    -4 1 -10
    -4 1 -10
    4 -1 10
    -5 1 -10
    -5 1 -10
    -5 1 -10
    5 -1 10
    -6 1 -10
    -6 1 -10
    -6 1 -10
    6 -1 10
    -7 1 -10
    -7 1 -10
    7 -1 10
    -8 1 -10
    -8 1 -10
    -6 0 10
    -5 0 10
    4 0 -10
    -4 0 10
    3 0 -10
    3 0 -10
    -3 0 10
    -3 0 10
    2 0 -10
    2 0 -10
    -2 0 10
    -2 0 10
    1 0 -10
    1 0 -10
    1 0 -10
    -1 0 10
    -1 0 10
    0 0 -10
    0 0 -10
    0 0 -10
    0 0 10
    0 0 10
    -1 0 -10
    -1 0 -10
    -1 0 -10
    -1 0 -10
    1 0 10
    1 0 10
    -2 0 -10
    -2 0 -10
    -2 0 -10
    -2 0 -10
    2 0 10
    2 0 10
    2 0 10
    -3 0 -10
    -3 0 -10
    -3 0 -10
    -3 0 -10
    3 0 10
    3 0 10
    3 0 10
    -4 0 -10
    -4 0 -10
    -4 0 -10
    4 0 10
    -5 0 -10
    -5 0 -10
    -5 0 -10
    5 0 10
    -6 0 -10
    -6 0 -10
    6 0 10
    -7 0 -10
    -7 0 -10
    -8 0 -10
    -8 0 -10
    -6 1 10
    -5 1 10
    4 -1 -10
    -4 1 10
    3 -1 -10
    -3 1 10
    -3 1 10
    2 -1 -10
    2 -1 -10
    -2 1 10
    -2 1 10
    1 -1 -10
    1 -1 -10
    1 -1 -10
    -1 1 10
    -1 1 10
    0 -1 -10
    0 -1 -10
    0 -1 -10
    0 -1 -10
    0 1 10
    0 1 10
    -1 -1 -10
    -1 -1 -10
    -1 -1 -10
    -1 -1 -10
    1 1 10
    1 1 10
    -2 -1 -10
    -2 -1 -10
    -2 -1 -10
    -2 -1 -10
    2 1 10
    2 1 10
    -3 -1 -10
    -3 -1 -10
    -3 -1 -10
    -3 -1 -10
    3 1 10
    3 1 10
    3 1 10
    -4 -1 -10
    -4 -1 -10
    -4 -1 -10
    4 1 10
    -5 -1 -10
    -5 -1 -10
    -5 -1 -10
    5 1 10
    -6 -1 -10
    -6 -1 -10
    -7 -1 -10
    -7 -1 -10
    -8 -1 -10
    -8 -1 -10
    -9 -1 -10
    -6 2 10
    -5 2 10
    4 -2 -10
    -4 2 10
    3 -2 -10
    -3 2 10
    -3 2 10
    2 -2 -10
    -2 2 10
    -2 2 10
    1 -2 -10
    1 -2 -10
    1 -2 -10
    -1 2 10
    -1 2 10
    0 -2 -10
    0 -2 -10
    0 -2 -10
    0 -2 -10
    0 2 10
    0 2 10
    -1 -2 -10
    -1 -2 -10
    -1 -2 -10
    -1 -2 -10
    1 2 10
    1 2 10
    -2 -2 -10
    -2 -2 -10
    -2 -2 -10
    -2 -2 -10
    2 2 10
    2 2 10
    -3 -2 -10
    -3 -2 -10
    -3 -2 -10
    -3 -2 -10
    3 2 10
    3 2 10
    3 2 10
    -4 -2 -10
    -4 -2 -10
    -4 -2 -10
    4 2 10
    4 2 10
    4 2 10
    -5 -2 -10
    -5 -2 -10
    -6 -2 -10
    -6 -2 -10
    -7 -2 -10
    -7 -2 -10
    -8 -2 -10
    -8 -2 -10
    -9 -2 -10
    -9 -2 -10
    -5 3 10
    4 -3 -10
    -4 3 10
    3 -3 -10
    -3 3 10
    2 -3 -10
    -2 3 10
    -2 3 10
    1 -3 -10
    -1 3 10
    -1 3 10
    0 -3 -10
    0 -3 -10
    0 -3 -10
    0 3 10
    0 3 10
    -1 -3 -10
    -1 -3 -10
    -1 -3 -10
    1 3 10
    1 3 10
    -2 -3 -10
    -2 -3 -10
    -2 -3 -10
    -2 -3 -10
    2 3 10
    2 3 10
    -3 -3 -10
    -3 -3 -10
    -3 -3 -10
    -3 -3 -10
    3 3 10
    3 3 10
    3 3 10
    -4 -3 -10
    -4 -3 -10
    4 3 10
    4 3 10
    -5 -3 -10
    -5 -3 -10
    -6 -3 -10
    -6 -3 -10
    -7 -3 -10
    -7 -3 -10
    -8 -3 -10
    -8 -3 -10
    -9 -3 -10
    -9 -3 -10
    -5 4 10
    4 -4 -10
    -4 4 10
    3 -4 -10
    -3 4 10
    2 -4 -10
    -2 4 10
    -2 4 10
    1 -4 -10
    -1 4 10
    -1 4 10
    0 -4 -10
    0 -4 -10
    0 4 10
    0 4 10
    -1 -4 -10
    -1 -4 -10
    1 4 10
    1 4 10
    -2 -4 -10
    -2 -4 -10
    2 4 10
    2 4 10
    2 4 10
    2 4 10
    -3 -4 -10
    -3 -4 -10
    3 4 10
    3 4 10
    3 4 10
    -4 -4 -10
    4 4 10
    4 4 10
    4 4 10
    4 4 10
    4 4 10
    -5 -4 -10
    5 4 10
    -6 -4 -10
    6 4 10
    -7 -4 -10
    -7 -4 -10
    -8 -4 -10
    -8 -4 -10
    -9 -4 -10
    -9 -4 -10
    -5 5 10
    4 -5 -10
    -4 5 10
    3 -5 -10
    -3 5 10
    2 -5 -10
    -2 5 10
    -2 5 10
    1 -5 -10
    -1 5 10
    -1 5 10
    0 -5 -10
    0 -5 -10
    0 5 10
    0 5 10
    -1 -5 -10
    -1 -5 -10
    1 5 10
    1 5 10
    1 5 10
    1 5 10
    -2 -5 -10
    2 5 10
    2 5 10
    2 5 10
    -3 -5 -10
    3 5 10
    3 5 10
    3 5 10
    4 5 10
    4 5 10
    4 5 10
    5 5 10
    -6 -5 -10
    6 5 10
    -7 -5 -10
    7 5 10
    -8 -5 -10
    -8 -5 -10
    8 5 10
    -9 -5 -10
    -9 -5 -10
    4 -6 -10
    -4 6 10
    3 -6 -10
    -3 6 10
    2 -6 -10
    -2 6 10
    -2 6 10
    1 -6 -10
    -1 6 10
    -1 6 10
    0 -6 -10
    0 6 10
    0 6 10
    -1 -6 -10
    1 6 10
    1 6 10
    1 6 10
    1 6 10
    -2 -6 -10
    2 6 10
    2 6 10
    -3 -6 -10
    3 6 10
    3 6 10
    4 6 10
    4 6 10
    4 6 10
    5 6 10
    6 6 10
    7 6 10
    -8 -6 -10
    8 6 10
    -9 -6 -10
    -9 -6 -10
    9 6 10
    -4 7 10
    3 -7 -10
    -3 7 10
    2 -7 -10
    -2 7 10
    -2 7 10
    1 -7 -10
    -1 7 10
    -1 7 10
    0 -7 -10
    0 7 10
    0 7 10
    -1 -7 -10
    1 7 10
    1 7 10
    -2 -7 -10
    2 7 10
    2 7 10
    -3 -7 -10
    3 7 10
    3 7 10
    4 7 10
    4 7 10
    5 7 10
    6 7 10
    7 7 10
    8 7 10
    -9 -7 -10
    3 -8 -10
    -3 8 10
    2 -8 -10
    -2 8 10
    -2 8 10
    1 -8 -10
    -1 8 10
    -1 8 10
    0 -8 -10
    0 8 10
    -1 -8 -10
    1 8 10
    1 8 10
    -2 -8 -10
    2 8 10
    2 8 10
    -3 -8 -10
    3 8 10
    3 8 10
    4 8 10
    4 8 10
    5 8 10
    6 8 10
    7 8 10
    8 8 10
    2 -9 -10
    -2 9 10
    1 -9 -10
    -1 9 10
    0 -9 -10
    0 9 10
    -1 -9 -10
    1 9 10
    -2 -9 -10
    2 9 10
    2 9 10
    -3 -9 -10
    3 9 10
    3 9 10
    4 9 10
    4 9 10
    5 9 10
    5 9 10
    6 9 10
    7 9 10
    8 9 10
    1 -10 -10
    -1 10 10
    0 -10 -10
    0 10 10
    -1 -10 -10
    1 10 10
    -2 -10 -10
    2 10 10
    2 10 10
    -3 -10 -10
    3 10 10
    3 10 10
    4 10 10
    4 10 10
    5 10 10
    5 10 10
    6 10 10
    7 10 10
    0 -11 -10
    0 11 10
    -1 -11 -10
    1 11 10
    -2 -11 -10
    2 11 10
    2 11 10
    -3 -11 -10
    3 11 10
    3 11 10
    4 11 10
    4 11 10
    5 11 10
    5 11 10
    6 11 10
    7 11 10
    -1 -12 -10
    1 12 10
    -2 -12 -10
    2 12 10
    -3 -12 -10
    3 12 10
    3 12 10
    4 12 10
    4 12 10
    5 12 10
    5 12 10
    1 9 -11
    1 9 -11
    1 9 -11
    -1 -9 11
    -1 -9 11
    0 9 -11
    0 9 -11
    0 9 -11
    0 -9 11
    0 -9 11
    -1 9 -11
    -1 9 -11
    1 -9 11
    3 8 -11
    -3 -8 11
    -3 -8 11
    2 8 -11
    2 8 -11
    2 8 -11
    -2 -8 11
    -2 -8 11
    1 8 -11
    1 8 -11
    1 8 -11
    -1 -8 11
    -1 -8 11
    0 8 -11
    0 8 -11
    0 8 -11
    0 -8 11
    0 -8 11
    -1 8 -11
    -1 8 -11
    -1 8 -11
    1 -8 11
    1 -8 11
    -2 8 -11
    -2 8 -11
    2 -8 11
    2 -8 11
    -3 8 -11
    -3 8 -11
    3 -8 11
    4 7 -11
    -4 -7 11
    3 7 -11
    3 7 -11
    -3 -7 11
    -3 -7 11
    2 7 -11
    2 7 -11
    2 7 -11
    -2 -7 11
    -2 -7 11
    1 7 -11
    1 7 -11
    1 7 -11
    -1 -7 11
    -1 -7 11
    0 7 -11
    0 7 -11
    0 7 -11
    0 -7 11
    0 -7 11
    -1 7 -11
    -1 7 -11
    -1 7 -11
    1 -7 11
    1 -7 11
    -2 7 -11
    -2 7 -11
    2 -7 11
    2 -7 11
    -3 7 -11
    -3 7 -11
    3 -7 11
    3 -7 11
    -4 7 -11
    4 -7 11
    4 6 -11
    -4 -6 11
    3 6 -11
    3 6 -11
    -3 -6 11
    -3 -6 11
    2 6 -11
    2 6 -11
    2 6 -11
    -2 -6 11
    -2 -6 11
    1 6 -11
    1 6 -11
    1 6 -11
    -1 -6 11
    -1 -6 11
    0 6 -11
    0 6 -11
    0 6 -11
    0 -6 11
    0 -6 11
    -1 6 -11
    -1 6 -11
    -1 6 -11
    1 -6 11
    1 -6 11
    -2 6 -11
    -2 6 -11
    -2 6 -11
    2 -6 11
    2 -6 11
    -3 6 -11
    -3 6 -11
    3 -6 11
    3 -6 11
    -4 6 -11
    -4 6 -11
    4 -6 11
    -5 6 -11
    -5 6 -11
    5 -6 11
    5 5 -11
    -5 -5 11
    4 5 -11
    -4 -5 11
    3 5 -11
    3 5 -11
    -3 -5 11
    -3 -5 11
    2 5 -11
    2 5 -11
    2 5 -11
    -2 -5 11
    -2 -5 11
    1 5 -11
    1 5 -11
    1 5 -11
    -1 -5 11
    -1 -5 11
    0 5 -11
    0 5 -11
    0 5 -11
    0 -5 11
    0 -5 11
    -1 5 -11
    -1 5 -11
    -1 5 -11
    1 -5 11
    1 -5 11
    -2 5 -11
    -2 5 -11
    -2 5 -11
    2 -5 11
    2 -5 11
    -3 5 -11
    -3 5 -11
    3 -5 11
    3 -5 11
    -4 5 -11
    -4 5 -11
    4 -5 11
    -5 5 -11
    -5 5 -11
    5 -5 11
    -6 5 -11
    6 -5 11
    5 4 -11
    -5 -4 11
    4 4 -11
    4 4 -11
    -4 -4 11
    3 4 -11
    3 4 -11
    -3 -4 11
    -3 -4 11
    2 4 -11
    2 4 -11
    2 4 -11
    -2 -4 11
    -2 -4 11
    1 4 -11
    1 4 -11
    1 4 -11
    -1 -4 11
    -1 -4 11
    0 4 -11
    0 4 -11
    0 4 -11
    0 -4 11
    0 -4 11
    -1 4 -11
    -1 4 -11
    -1 4 -11
    1 -4 11
    1 -4 11
    -2 4 -11
    -2 4 -11
    -2 4 -11
    2 -4 11
    2 -4 11
    -3 4 -11
    -3 4 -11
    3 -4 11
    3 -4 11
    -4 4 -11
    -4 4 -11
    4 -4 11
    -5 4 -11
    -5 4 -11
    5 -4 11
    -6 4 -11
    -6 4 -11
    6 -4 11
    5 3 -11
    -5 -3 11
    4 3 -11
    4 3 -11
    3 3 -11
    3 3 -11
    -3 -3 11
    -3 -3 11
    2 3 -11
    2 3 -11
    -2 -3 11
    -2 -3 11
    1 3 -11
    1 3 -11
    1 3 -11
    -1 -3 11
    -1 -3 11
    0 3 -11
    0 3 -11
    0 3 -11
    0 -3 11
    0 -3 11
    -1 3 -11
    -1 3 -11
    -1 3 -11
    1 -3 11
    1 -3 11
    -2 3 -11
    -2 3 -11
    -2 3 -11
    2 -3 11
    2 -3 11
    -3 3 -11
    -3 3 -11
    3 -3 11
    3 -3 11
    -4 3 -11
    -4 3 -11
    4 -3 11
    -5 3 -11
    -5 3 -11
    5 -3 11
    -6 3 -11
    -6 3 -11
    6 -3 11
    -7 3 -11
    7 -3 11
    5 2 -11
    -5 -2 11
    4 2 -11
    4 2 -11
    -4 -2 11
    3 2 -11
    3 2 -11
    -3 -2 11
    -3 -2 11
    2 2 -11
    2 2 -11
    -2 -2 11
    -2 -2 11
    1 2 -11
    1 2 -11
    1 2 -11
    -1 -2 11
    -1 -2 11
    0 2 -11
    0 2 -11
    0 2 -11
    0 -2 11
    0 -2 11
    -1 2 -11
    -1 2 -11
    -1 2 -11
    1 -2 11
    1 -2 11
    -2 2 -11
    -2 2 -11
    -2 2 -11
    2 -2 11
    2 -2 11
    -3 2 -11
    -3 2 -11
    3 -2 11
    3 -2 11
    -4 2 -11
    -4 2 -11
    -4 2 -11
    4 -2 11
    -5 2 -11
    -5 2 -11
    -5 2 -11
    5 -2 11
    -6 2 -11
    -6 2 -11
    6 -2 11
    -7 2 -11
    -7 2 -11
    7 -2 11
    -5 -1 11
    4 1 -11
    4 1 -11
    -4 -1 11
    3 1 -11
    3 1 -11
    -3 -1 11
    -3 -1 11
    2 1 -11
    2 1 -11
    -2 -1 11
    -2 -1 11
    1 1 -11
    1 1 -11
    1 1 -11
    -1 -1 11
    -1 -1 11
    0 1 -11
    0 1 -11
    0 1 -11
    0 -1 11
    0 -1 11
    -1 1 -11
    -1 1 -11
    -1 1 -11
    1 -1 11
    1 -1 11
    -2 1 -11
    -2 1 -11
    -2 1 -11
    -2 1 -11
    2 -1 11
    2 -1 11
    -3 1 -11
    -3 1 -11
    -3 1 -11
    -3 1 -11
    3 -1 11
    3 -1 11
    -4 1 -11
    -4 1 -11
    -4 1 -11
    4 -1 11
    4 -1 11
    -5 1 -11
    -5 1 -11
    -5 1 -11
    5 -1 11
    -6 1 -11
    -6 1 -11
    6 -1 11
    -7 1 -11
    -7 1 -11
    -8 1 -11
    -5 0 11
    4 0 -11
    -4 0 11
    3 0 -11
    3 0 -11
    -3 0 11
    -3 0 11
    2 0 -11
    2 0 -11
    -2 0 11
    -2 0 11
    1 0 -11
    1 0 -11
    1 0 -11
    -1 0 11
    -1 0 11
    0 0 -11
    0 0 -11
    0 0 -11
    0 0 11
    0 0 11
    -1 0 -11
    -1 0 -11
    -1 0 -11
    -1 0 -11
    1 0 11
    1 0 11
    -2 0 -11
    -2 0 -11
    -2 0 -11
    -2 0 -11
    2 0 11
    2 0 11
    -3 0 -11
    -3 0 -11
    -3 0 -11
    -3 0 -11
    3 0 11
    3 0 11
    -4 0 -11
    -4 0 -11
    -4 0 -11
    4 0 11
    4 0 11
    -5 0 -11
    -5 0 -11
    5 0 11
    -6 0 -11
    -6 0 -11
    -7 0 -11
    -7 0 -11
    -8 0 -11
    -8 0 -11
    -5 1 11
    4 -1 -11
    -4 1 11
    3 -1 -11
    -3 1 11
    -3 1 11
    2 -1 -11
    2 -1 -11
    -2 1 11
    -2 1 11
    1 -1 -11
    1 -1 -11
    -1 1 11
    -1 1 11
    0 -1 -11
    0 -1 -11
    0 -1 -11
    0 -1 -11
    0 1 11
    0 1 11
    -1 -1 -11
    -1 -1 -11
    -1 -1 -11
    -1 -1 -11
    1 1 11
    1 1 11
    -2 -1 -11
    -2 -1 -11
    -2 -1 -11
    -2 -1 -11
    2 1 11
    2 1 11
    -3 -1 -11
    -3 -1 -11
    -3 -1 -11
    -3 -1 -11
    3 1 11
    3 1 11
    -4 -1 -11
    -4 -1 -11
    4 1 11
    4 1 11
    4 1 11
    -5 -1 -11
    -5 -1 -11
    -6 -1 -11
    -6 -1 -11
    -7 -1 -11
    -7 -1 -11
    -8 -1 -11
    -8 -1 -11
    -5 2 11
    4 -2 -11
    -4 2 11
    3 -2 -11
    -3 2 11
    2 -2 -11
    -2 2 11
    -2 2 11
    1 -2 -11
    1 -2 -11
    -1 2 11
    -1 2 11
    0 -2 -11
    0 -2 -11
    0 -2 -11
    0 -2 -11
    0 2 11
    0 2 11
    -1 -2 -11
    -1 -2 -11
    -1 -2 -11
    -1 -2 -11
    1 2 11
    1 2 11
    -2 -2 -11
    -2 -2 -11
    -2 -2 -11
    -2 -2 -11
    2 2 11
    2 2 11
    -3 -2 -11
    -3 -2 -11
    -3 -2 -11
    -3 -2 -11
    3 2 11
    3 2 11
    -4 -2 -11
    -4 -2 -11
    4 2 11
    4 2 11
    -5 -2 -11
    -5 -2 -11
    -6 -2 -11
    -6 -2 -11
    -7 -2 -11
    -7 -2 -11
    -8 -2 -11
    -8 -2 -11
    -5 3 11
    4 -3 -11
    -4 3 11
    3 -3 -11
    -3 3 11
    2 -3 -11
    -2 3 11
    -2 3 11
    1 -3 -11
    -1 3 11
    -1 3 11
    0 -3 -11
    0 -3 -11
    0 -3 -11
    0 3 11
    0 3 11
    -1 -3 -11
    -1 -3 -11
    -1 -3 -11
    1 3 11
    1 3 11
    -2 -3 -11
    -2 -3 -11
    -2 -3 -11
    -2 -3 -11
    2 3 11
    2 3 11
    -3 -3 -11
    -3 -3 -11
    -3 -3 -11
    3 3 11
    -4 -3 -11
    -4 -3 -11
    4 3 11
    4 3 11
    -5 -3 -11
    -5 -3 -11
    -6 -3 -11
    -6 -3 -11
    -7 -3 -11
    -7 -3 -11
    -8 -3 -11
    -8 -3 -11
    4 -4 -11
    -4 4 11
    3 -4 -11
    -3 4 11
    2 -4 -11
    -2 4 11
    -2 4 11
    1 -4 -11
    -1 4 11
    -1 4 11
    0 -4 -11
    0 4 11
    0 4 11
    -1 -4 -11
    -1 -4 -11
    -1 -4 -11
    1 4 11
    1 4 11
    -2 -4 -11
    -2 -4 -11
    2 4 11
    -3 -4 -11
    -3 -4 -11
    3 4 11
    -4 -4 -11
    4 4 11
    4 4 11
    -5 -4 -11
    -5 -4 -11
    -6 -4 -11
    -6 -4 -11
    -7 -4 -11
    -7 -4 -11
    -8 -4 -11
    -8 -4 -11
    4 -5 -11
    -4 5 11
    3 -5 -11
    -3 5 11
    2 -5 -11
    -2 5 11
    -2 5 11
    1 -5 -11
    -1 5 11
    -1 5 11
    0 -5 -11
    0 5 11
    0 5 11
    -1 -5 -11
    -1 -5 -11
    1 5 11
    1 5 11
    -2 -5 -11
    -2 -5 -11
    2 5 11
    2 5 11
    -3 -5 -11
    -3 -5 -11
    3 5 11
    3 5 11
    -4 -5 -11
    4 5 11
    4 5 11
    -5 -5 -11
    5 5 11
    -6 -5 -11
    6 5 11
    -7 -5 -11
    -7 -5 -11
    7 5 11
    -8 -5 -11
    -8 -5 -11
    3 -6 -11
    -3 6 11
    2 -6 -11
    -2 6 11
    -2 6 11
    1 -6 -11
    -1 6 11
    -1 6 11
    0 -6 -11
    0 6 11
    0 6 11
    -1 -6 -11
    -1 -6 -11
    1 6 11
    1 6 11
    -2 -6 -11
    2 6 11
    2 6 11
    -3 -6 -11
    3 6 11
    3 6 11
    4 6 11
    4 6 11
    5 6 11
    6 6 11
    -7 -6 -11
    7 6 11
    -8 -6 -11
    8 6 11
    3 -7 -11
    -3 7 11
    2 -7 -11
    -2 7 11
    -2 7 11
    1 -7 -11
    -1 7 11
    -1 7 11
    0 -7 -11
    0 7 11
    -1 -7 -11
    1 7 11
    1 7 11
    -2 -7 -11
    2 7 11
    2 7 11
    -3 -7 -11
    3 7 11
    3 7 11
    4 7 11
    4 7 11
    5 7 11
    6 7 11
    7 7 11
    -8 -7 -11
    8 7 11
    2 -8 -11
    1 -8 -11
    -1 8 11
    0 -8 -11
    0 8 11
    -1 -8 -11
    1 8 11
    -2 -8 -11
    2 8 11
    2 8 11
    -3 -8 -11
    3 8 11
    3 8 11
    4 8 11
    4 8 11
    5 8 11
    5 8 11
    6 8 11
    7 8 11
    8 8 11
    1 -9 -11
    -1 9 11
    0 -9 -11
    0 9 11
    -1 -9 -11
    1 9 11
    -2 -9 -11
    2 9 11
    2 9 11
    -3 -9 -11
    3 9 11
    3 9 11
    4 9 11
    4 9 11
    5 9 11
    6 9 11
    7 9 11
    0 -10 -11
    0 10 11
    -1 -10 -11
    1 10 11
    -2 -10 -11
    2 10 11
    -3 -10 -11
    3 10 11
    3 10 11
    4 10 11
    4 10 11
    5 10 11
    5 10 11
    6 10 11
    7 10 11
    -1 -11 -11
    1 11 11
    -2 -11 -11
    2 11 11
    -3 -11 -11
    3 11 11
    3 11 11
    4 11 11
    4 11 11
    5 11 11
    5 11 11
    6 11 11
    1 8 -12
    -1 -8 12
    0 8 -12
    0 8 -12
    0 -8 12
    0 -8 12
    -1 8 -12
    1 -8 12
    2 7 -12
    2 7 -12
    -2 -7 12
    -2 -7 12
    1 7 -12
    1 7 -12
    1 7 -12
    -1 -7 12
    -1 -7 12
    0 7 -12
    0 7 -12
    0 7 -12
    0 -7 12
    0 -7 12
    -1 7 -12
    -1 7 -12
    -1 7 -12
    1 -7 12
    1 -7 12
    -2 7 -12
    -2 7 -12
    2 -7 12
    2 -7 12
    -3 7 -12
    3 -7 12
    3 -7 12
    3 6 -12
    3 6 -12
    -3 -6 12
    -3 -6 12
    2 6 -12
    2 6 -12
    -2 -6 12
    -2 -6 12
    1 6 -12
    1 6 -12
    1 6 -12
    -1 -6 12
    -1 -6 12
    0 6 -12
    0 6 -12
    0 6 -12
    0 -6 12
    0 -6 12
    -1 6 -12
    -1 6 -12
    -1 6 -12
    1 -6 12
    1 -6 12
    -2 6 -12
    -2 6 -12
    2 -6 12
    2 -6 12
    -3 6 -12
    -3 6 -12
    3 -6 12
    3 -6 12
    -4 6 -12
    -4 6 -12
    4 -6 12
    4 5 -12
    -4 -5 12
    3 5 -12
    3 5 -12
    -3 -5 12
    -3 -5 12
    2 5 -12
    2 5 -12
    -2 -5 12
    -2 -5 12
    1 5 -12
    1 5 -12
    1 5 -12
    -1 -5 12
    -1 -5 12
    0 5 -12
    0 5 -12
    0 5 -12
    0 -5 12
    0 -5 12
    -1 5 -12
    -1 5 -12
    -1 5 -12
    1 -5 12
    1 -5 12
    -2 5 -12
    -2 5 -12
    -2 5 -12
    2 -5 12
    2 -5 12
    -3 5 -12
    -3 5 -12
    3 -5 12
    3 -5 12
    -4 5 -12
    -4 5 -12
    4 -5 12
    -5 5 -12
    -5 5 -12
    5 -5 12
    4 4 -12
    4 4 -12
    -4 -4 12
    3 4 -12
    3 4 -12
    -3 -4 12
    -3 -4 12
    2 4 -12
    2 4 -12
    -2 -4 12
    -2 -4 12
    1 4 -12
    1 4 -12
    1 4 -12
    -1 -4 12
    -1 -4 12
    0 4 -12
    0 4 -12
    0 4 -12
    0 -4 12
    0 -4 12
    -1 4 -12
    -1 4 -12
    -1 4 -12
    1 -4 12
    1 -4 12
    -2 4 -12
    -2 4 -12
    -2 4 -12
    2 -4 12
    2 -4 12
    -3 4 -12
    -3 4 -12
    3 -4 12
    3 -4 12
    -4 4 -12
    -4 4 -12
    4 -4 12
    -5 4 -12
    -5 4 -12
    5 -4 12
    6 -4 12
    4 3 -12
    4 3 -12
    -4 -3 12
    3 3 -12
    3 3 -12
    -3 -3 12
    -3 -3 12
    2 3 -12
    2 3 -12
    -2 -3 12
    -2 -3 12
    1 3 -12
    1 3 -12
    1 3 -12
    -1 -3 12
    -1 -3 12
    0 3 -12
    0 3 -12
    0 3 -12
    0 -3 12
    0 -3 12
    -1 3 -12
    -1 3 -12
    -1 3 -12
    1 -3 12
    1 -3 12
    -2 3 -12
    -2 3 -12
    -2 3 -12
    2 -3 12
    2 -3 12
    -3 3 -12
    -3 3 -12
    3 -3 12
    3 -3 12
    -4 3 -12
    -4 3 -12
    4 -3 12
    -5 3 -12
    5 -3 12
    -6 3 -12
    6 -3 12
    4 2 -12
    4 2 -12
    -4 -2 12
    3 2 -12
    3 2 -12
    -3 -2 12
    -3 -2 12
    2 2 -12
    2 2 -12
    -2 -2 12
    -2 -2 12
    1 2 -12
    1 2 -12
    -1 -2 12
    -1 -2 12
    0 2 -12
    0 2 -12
    0 2 -12
    0 -2 12
    0 -2 12
    -1 2 -12
    -1 2 -12
    -1 2 -12
    1 -2 12
    1 -2 12
    -2 2 -12
    -2 2 -12
    -2 2 -12
    2 -2 12
    2 -2 12
    -3 2 -12
    -3 2 -12
    3 -2 12
    3 -2 12
    -4 2 -12
    -4 2 -12
    4 -2 12
    4 -2 12
    -5 2 -12
    5 -2 12
    -6 2 -12
    -6 2 -12
    6 -2 12
    4 1 -12
    4 1 -12
    -4 -1 12
    3 1 -12
    3 1 -12
    -3 -1 12
    -3 -1 12
    2 1 -12
    2 1 -12
    -2 -1 12
    -2 -1 12
    1 1 -12
    1 1 -12
    -1 -1 12
    -1 -1 12
    0 1 -12
    0 1 -12
    0 1 -12
    0 -1 12
    0 -1 12
    -1 1 -12
    -1 1 -12
    -1 1 -12
    1 -1 12
    1 -1 12
    -2 1 -12
    -2 1 -12
    -2 1 -12
    2 -1 12
    2 -1 12
    -3 1 -12
    -3 1 -12
    -3 1 -12
    3 -1 12
    3 -1 12
    -4 1 -12
    -4 1 -12
    4 -1 12
    4 -1 12
    -5 1 -12
    -5 1 -12
    5 -1 12
    -6 1 -12
    -6 1 -12
    -7 1 -12
    -7 1 -12
    4 0 -12
    -4 0 12
    3 0 -12
    3 0 -12
    -3 0 12
    2 0 -12
    2 0 -12
    -2 0 12
    -2 0 12
    1 0 -12
    1 0 -12
    -1 0 12
    -1 0 12
    0 0 -12
    0 0 -12
    0 0 -12
    0 0 12
    0 0 12
    -1 0 -12
    -1 0 -12
    -1 0 -12
    1 0 12
    1 0 12
    -2 0 -12
    -2 0 -12
    -2 0 -12
    -2 0 -12
    2 0 12
    2 0 12
    -3 0 -12
    -3 0 -12
    -3 0 -12
    3 0 12
    3 0 12
    -4 0 -12
    -4 0 -12
    4 0 12
    4 0 12
    -5 0 -12
    -5 0 -12
    -6 0 -12
    -6 0 -12
    -7 0 -12
    -7 0 -12
    4 -1 -12
    -4 1 12
    3 -1 -12
    -3 1 12
    2 -1 -12
    2 -1 -12
    -2 1 12
    -2 1 12
    1 -1 -12
    1 -1 -12
    -1 1 12
    -1 1 12
    0 -1 -12
    0 -1 -12
    0 -1 -12
    0 1 12
    0 1 12
    -1 -1 -12
    -1 -1 -12
    -1 -1 -12
    -1 -1 -12
    1 1 12
    1 1 12
    -2 -1 -12
    -2 -1 -12
    -2 -1 -12
    -2 -1 -12
    2 1 12
    2 1 12
    -3 -1 -12
    -3 -1 -12
    -3 -1 -12
    3 1 12
    3 1 12
    -4 -1 -12
    -4 -1 -12
    4 1 12
    -5 -1 -12
    -5 -1 -12
    -6 -1 -12
    -6 -1 -12
    -7 -1 -12
    -7 -1 -12
    -8 -1 -12
    4 -2 -12
    3 -2 -12
    -3 2 12
    2 -2 -12
    -2 2 12
    -2 2 12
    1 -2 -12
    -1 2 12
    -1 2 12
    0 -2 -12
    0 -2 -12
    0 2 12
    0 2 12
    -1 -2 -12
    -1 -2 -12
    -1 -2 -12
    -1 -2 -12
    1 2 12
    1 2 12
    -2 -2 -12
    -2 -2 -12
    -2 -2 -12
    2 2 12
    2 2 12
    -3 -2 -12
    -3 -2 -12
    -3 -2 -12
    3 2 12
    -4 -2 -12
    -4 -2 -12
    4 2 12
    -5 -2 -12
    -5 -2 -12
    -6 -2 -12
    -6 -2 -12
    -7 -2 -12
    -7 -2 -12
    -8 -2 -12
    -8 -2 -12
    4 -3 -12
    -4 3 12
    3 -3 -12
    -3 3 12
    2 -3 -12
    -2 3 12
    -2 3 12
    1 -3 -12
    -1 3 12
    -1 3 12
    0 -3 -12
    0 3 12
    0 3 12
    -1 -3 -12
    -1 -3 -12
    -1 -3 -12
    1 3 12
    1 3 12
    -2 -3 -12
    -2 -3 -12
    -2 -3 -12
    2 3 12
    -3 -3 -12
    -3 -3 -12
    -3 -3 -12
    3 3 12
    -4 -3 -12
    -4 -3 -12
    4 3 12
    -5 -3 -12
    -5 -3 -12
    -6 -3 -12
    -6 -3 -12
    -7 -3 -12
    -7 -3 -12
    -8 -3 -12
    -8 -3 -12
    -4 4 12
    3 -4 -12
    -3 4 12
    2 -4 -12
    -2 4 12
    -2 4 12
    1 -4 -12
    -1 4 12
    -1 4 12
    0 -4 -12
    0 4 12
    0 4 12
    -1 -4 -12
    -1 -4 -12
    -1 -4 -12
    1 4 12
    1 4 12
    -2 -4 -12
    -2 -4 -12
    -2 -4 -12
    2 4 12
    -3 -4 -12
    -3 -4 -12
    -3 -4 -12
    3 4 12
    -4 -4 -12
    -4 -4 -12
    4 4 12
    -5 -4 -12
    -5 -4 -12
    -6 -4 -12
    -6 -4 -12
    -7 -4 -12
    -7 -4 -12
    -8 -4 -12
    -8 -4 -12
    3 -5 -12
    -3 5 12
    2 -5 -12
    -2 5 12
    -2 5 12
    1 -5 -12
    -1 5 12
    -1 5 12
    0 -5 -12
    0 5 12
    0 5 12
    -1 -5 -12
    -1 -5 -12
    1 5 12
    -2 -5 -12
    -2 -5 -12
    2 5 12
    -3 -5 -12
    -3 -5 -12
    3 5 12
    -4 -5 -12
    4 5 12
    4 5 12
    -5 -5 -12
    5 5 12
    -6 -5 -12
    -6 -5 -12
    -7 -5 -12
    -7 -5 -12
    -8 -5 -12
    -8 -5 -12
    3 -6 -12
    -3 6 12
    2 -6 -12
    -2 6 12
    -2 6 12
    1 -6 -12
    -1 6 12
    -1 6 12
    0 -6 -12
    0 6 12
    -1 -6 -12
    1 6 12
    -2 -6 -12
    -2 -6 -12
    2 6 12
    2 6 12
    -3 -6 -12
    -3 -6 -12
    3 6 12
    3 6 12
    -4 -6 -12
    4 6 12
    4 6 12
    -5 -6 -12
    5 6 12
    -6 -6 -12
    6 6 12
    -7 -6 -12
    7 6 12
    -8 -6 -12
    -8 -6 -12
    2 -7 -12
    -2 7 12
    1 -7 -12
    -1 7 12
    0 -7 -12
    0 7 12
    -1 -7 -12
    1 7 12
    -2 -7 -12
    2 7 12
    2 7 12
    -3 -7 -12
    3 7 12
    3 7 12
    4 7 12
    4 7 12
    5 7 12
    6 7 12
    -7 -7 -12
    7 7 12
    -8 -7 -12
    1 -8 -12
    -1 8 12
    0 -8 -12
    0 8 12
    -1 -8 -12
    1 8 12
    -2 -8 -12
    2 8 12
    -3 -8 -12
    3 8 12
    3 8 12
    4 8 12
    4 8 12
    5 8 12
    5 8 12
    6 8 12
    7 8 12
    0 -9 -12
    0 9 12
    -1 -9 -12
    1 9 12
    -2 -9 -12
    2 9 12
    -3 -9 -12
    3 9 12
    3 9 12
    4 9 12
    4 9 12
    5 9 12
    5 9 12
    6 9 12
    7 9 12
    -1 -10 -12
    1 10 12
    -2 -10 -12
    2 10 12
    -3 -10 -12
    3 10 12
    3 10 12
    4 10 12
    4 10 12
    5 10 12
    6 10 12
    -3 -11 -12
    3 11 12
    4 11 12
    1 6 -13
    1 6 -13
    -1 -6 13
    -1 -6 13
    0 6 -13
    0 6 -13
    0 6 -13
    0 -6 13
    0 -6 13
    -1 6 -13
    -1 6 -13
    -1 6 -13
    1 -6 13
    1 -6 13
    -2 6 -13
    -2 6 -13
    2 -6 13
    2 -6 13
    -3 6 -13
    2 5 -13
    2 5 -13
    -2 -5 13
    -2 -5 13
    1 5 -13
    1 5 -13
    -1 -5 13
    -1 -5 13
    0 5 -13
    0 5 -13
    0 5 -13
    0 -5 13
    0 -5 13
    -1 5 -13
    -1 5 -13
    -1 5 -13
    1 -5 13
    1 -5 13
    -2 5 -13
    -2 5 -13
    2 -5 13
    2 -5 13
    -3 5 -13
    -3 5 -13
    3 -5 13
    3 -5 13
    -4 5 -13
    4 -5 13
    3 4 -13
    3 4 -13
    -3 -4 13
    -3 -4 13
    2 4 -13
    2 4 -13
    -2 -4 13
    -2 -4 13
    1 4 -13
    1 4 -13
    -1 -4 13
    -1 -4 13
    0 4 -13
    0 4 -13
    0 4 -13
    0 -4 13
    0 -4 13
    -1 4 -13
    -1 4 -13
    -1 4 -13
    1 -4 13
    1 -4 13
    -2 4 -13
    -2 4 -13
    -2 4 -13
    2 -4 13
    2 -4 13
    -3 4 -13
    -3 4 -13
    3 -4 13
    3 -4 13
    -4 4 -13
    -4 4 -13
    4 -4 13
    5 -4 13
    3 3 -13
    3 3 -13
    -3 -3 13
    -3 -3 13
    2 3 -13
    2 3 -13
    -2 -3 13
    -2 -3 13
    1 3 -13
    1 3 -13
    -1 -3 13
    -1 -3 13
    0 3 -13
    0 3 -13
    0 3 -13
    0 -3 13
    0 -3 13
    -1 3 -13
    -1 3 -13
    -1 3 -13
    1 -3 13
    1 -3 13
    -2 3 -13
    -2 3 -13
    -2 3 -13
    2 -3 13
    2 -3 13
    -3 3 -13
    -3 3 -13
    3 -3 13
    3 -3 13
    -4 3 -13
    4 -3 13
    -5 3 -13
    5 -3 13
    3 2 -13
    3 2 -13
    -3 -2 13
    2 2 -13
    2 2 -13
    -2 -2 13
    -2 -2 13
    1 2 -13
    1 2 -13
    -1 -2 13
    -1 -2 13
    0 2 -13
    0 2 -13
    0 2 -13
    0 -2 13
    0 -2 13
    -1 2 -13
    -1 2 -13
    -1 2 -13
    1 -2 13
    1 -2 13
    -2 2 -13
    -2 2 -13
    -2 2 -13
    2 -2 13
    2 -2 13
    -3 2 -13
    -3 2 -13
    3 -2 13
    3 -2 13
    -4 2 -13
    4 -2 13
    4 -2 13
    -5 2 -13
    5 -2 13
    -6 2 -13
    3 1 -13
    3 1 -13
    -3 -1 13
    2 1 -13
    2 1 -13
    -2 -1 13
    -2 -1 13
    1 1 -13
    1 1 -13
    -1 -1 13
    -1 -1 13
    0 1 -13
    0 1 -13
    0 -1 13
    0 -1 13
    -1 1 -13
    -1 1 -13
    -1 1 -13
    1 -1 13
    1 -1 13
    -2 1 -13
    -2 1 -13
    -2 1 -13
    2 -1 13
    2 -1 13
    -3 1 -13
    3 -1 13
    3 -1 13
    -4 1 -13
    -4 1 -13
    4 -1 13
    4 -1 13
    -5 1 -13
    -5 1 -13
    -6 1 -13
    -6 1 -13
    3 0 -13
    3 0 -13
    -3 0 13
    2 0 -13
    2 0 -13
    -2 0 13
    -2 0 13
    1 0 -13
    1 0 -13
    -1 0 13
    -1 0 13
    0 0 -13
    0 0 -13
    0 0 13
    0 0 13
    -1 0 -13
    -1 0 -13
    -1 0 -13
    1 0 13
    1 0 13
    -2 0 -13
    -2 0 -13
    -2 0 -13
    2 0 13
    2 0 13
    -3 0 -13
    -3 0 -13
    3 0 13
    3 0 13
    -4 0 -13
    -4 0 -13
    4 0 13
    -5 0 -13
    -5 0 -13
    -6 0 -13
    -6 0 -13
    -7 0 -13
    -7 0 -13
    3 -1 -13
    -3 1 13
    2 -1 -13
    -2 1 13
    -2 1 13
    1 -1 -13
    1 -1 -13
    -1 1 13
    -1 1 13
    0 -1 -13
    0 -1 -13
    0 1 13
    0 1 13
    -1 -1 -13
    -1 -1 -13
    -1 -1 -13
    -1 -1 -13
    1 1 13
    1 1 13
    -2 -1 -13
    -2 -1 -13
    -2 -1 -13
    2 1 13
    2 1 13
    -3 -1 -13
    -3 -1 -13
    3 1 13
    -4 -1 -13
    -4 -1 -13
    4 1 13
    -5 -1 -13
    -5 -1 -13
    -6 -1 -13
    -6 -1 -13
    -7 -1 -13
    -7 -1 -13
    3 -2 -13
    -3 2 13
    2 -2 -13
    -2 2 13
    -2 2 13
    1 -2 -13
    -1 2 13
    -1 2 13
    0 -2 -13
    0 -2 -13
    0 2 13
    0 2 13
    -1 -2 -13
    -1 -2 -13
    1 2 13
    1 2 13
    -2 -2 -13
    -2 -2 -13
    -2 -2 -13
    2 2 13
    -3 -2 -13
    -3 -2 -13
    3 2 13
    -4 -2 -13
    -4 -2 -13
    4 2 13
    -5 -2 -13
    -5 -2 -13
    -6 -2 -13
    -6 -2 -13
    -7 -2 -13
    -7 -2 -13
    3 -3 -13
    -3 3 13
    2 -3 -13
    -2 3 13
    1 -3 -13
    -1 3 13
    -1 3 13
    0 -3 -13
    0 3 13
    0 3 13
    -1 -3 -13
    1 3 13
    -2 -3 -13
    -2 -3 -13
    2 3 13
    -3 -3 -13
    -3 -3 -13
    -3 -3 -13
    3 3 13
    -4 -3 -13
    -4 -3 -13
    4 3 13
    -5 -3 -13
    -5 -3 -13
    -6 -3 -13
    -6 -3 -13
    -7 -3 -13
    -7 -3 -13
    3 -4 -13
    -3 4 13
    2 -4 -13
    -2 4 13
    -2 4 13
    1 -4 -13
    -1 4 13
    -1 4 13
    0 -4 -13
    0 4 13
    -1 -4 -13
    1 4 13
    -2 -4 -13
    -2 -4 -13
    -2 -4 -13
    2 4 13
    -3 -4 -13
    -3 -4 -13
    -3 -4 -13
    3 4 13
    -4 -4 -13
    -4 -4 -13
    4 4 13
    -5 -4 -13
    -5 -4 -13
    -6 -4 -13
    -6 -4 -13
    -7 -4 -13
    -7 -4 -13
    2 -5 -13
    -2 5 13
    -2 5 13
    1 -5 -13
    -1 5 13
    0 -5 -13
    0 5 13
    -1 -5 -13
    1 5 13
    -2 -5 -13
    -2 -5 -13
    -2 -5 -13
    2 5 13
    -3 -5 -13
    -3 -5 -13
    -3 -5 -13
    3 5 13
    -4 -5 -13
    -4 -5 -13
    4 5 13
    -5 -5 -13
    -5 -5 -13
    -6 -5 -13
    -6 -5 -13
    -7 -5 -13
    -7 -5 -13
    2 -6 -13
    -2 6 13
    1 -6 -13
    -1 6 13
    0 -6 -13
    0 6 13
    -1 -6 -13
    1 6 13
    -2 -6 -13
    2 6 13
    -3 -6 -13
    -3 -6 -13
    3 6 13
    -4 -6 -13
    4 6 13
    -5 -6 -13
    5 6 13
    -6 -6 -13
    -6 -6 -13
    -7 -6 -13
    -7 -6 -13
    1 -7 -13
    -1 7 13
    0 -7 -13
    0 7 13
    -1 -7 -13
    1 7 13
    -2 -7 -13
    2 7 13
    -3 -7 -13
    -3 -7 -13
    3 7 13
    3 7 13
    -4 -7 -13
    4 7 13
    4 7 13
    -5 -7 -13
    5 7 13
    -6 -7 -13
    6 7 13
    -7 -7 -13
    7 7 13
    0 -8 -13
    0 8 13
    -1 -8 -13
    1 8 13
    -2 -8 -13
    2 8 13
    -3 -8 -13
    3 8 13
    3 8 13
    4 8 13
    4 8 13
    5 8 13
    5 8 13
    -6 -8 -13
    6 8 13
    -1 -9 -13
    1 9 13
    -2 -9 -13
    2 9 13
    -3 -9 -13
    3 9 13
    4 9 13
    4 9 13
    5 9 13
    5 9 13
    0 5 -14
    0 -5 14
    -1 5 -14
    -1 5 -14
    1 -5 14
    1 -5 14
    1 4 -14
    1 4 -14
    -1 -4 14
    -1 -4 14
    0 4 -14
    0 4 -14
    0 -4 14
    0 -4 14
    -1 4 -14
    -1 4 -14
    -1 4 -14
    1 -4 14
    1 -4 14
    -2 4 -14
    -2 4 -14
    2 -4 14
    2 -4 14
    -3 4 -14
    3 -4 14
    3 -4 14
    2 3 -14
    2 3 -14
    -2 -3 14
    -2 -3 14
    1 3 -14
    1 3 -14
    -1 -3 14
    -1 -3 14
    0 3 -14
    0 3 -14
    0 -3 14
    0 -3 14
    -1 3 -14
    -1 3 -14
    -1 3 -14
    1 -3 14
    1 -3 14
    -2 3 -14
    -2 3 -14
    -2 3 -14
    2 -3 14
    2 -3 14
    -3 3 -14
    3 -3 14
    3 -3 14
    -4 3 -14
    4 -3 14
    2 2 -14
    2 2 -14
    -2 -2 14
    -2 -2 14
    1 2 -14
    1 2 -14
    -1 -2 14
    -1 -2 14
    0 2 -14
    0 2 -14
    0 -2 14
    0 -2 14
    -1 2 -14
    -1 2 -14
    -1 2 -14
    1 -2 14
    1 -2 14
    -2 2 -14
    -2 2 -14
    2 -2 14
    2 -2 14
    -3 2 -14
    3 -2 14
    3 -2 14
    -4 2 -14
    4 -2 14
    2 1 -14
    2 1 -14
    -2 -1 14
    1 1 -14
    1 1 -14
    -1 -1 14
    -1 -1 14
    0 1 -14
    0 1 -14
    0 -1 14
    0 -1 14
    -1 1 -14
    -1 1 -14
    1 -1 14
    1 -1 14
    -2 1 -14
    -2 1 -14
    2 -1 14
    2 -1 14
    -3 1 -14
    3 -1 14
    3 -1 14
    -4 1 -14
    4 -1 14
    -5 1 -14
    -5 1 -14
    2 0 -14
    2 0 -14
    -2 0 14
    -2 0 14
    1 0 -14
    1 0 -14
    -1 0 14
    -1 0 14
    0 0 -14
    0 0 -14
    0 0 14
    0 0 14
    -1 0 -14
    1 0 14
    1 0 14
    -2 0 -14
    -2 0 -14
    2 0 14
    2 0 14
    -3 0 -14
    -3 0 -14
    3 0 14
    -4 0 -14
    -4 0 -14
    4 0 14
    -5 0 -14
    -5 0 -14
    -6 0 -14
    -6 0 -14
    2 -1 -14
    -2 1 14
    -2 1 14
    1 -1 -14
    1 -1 -14
    -1 1 14
    -1 1 14
    0 -1 -14
    0 1 14
    0 1 14
    -1 -1 -14
    1 1 14
    1 1 14
    -2 -1 -14
    -2 -1 -14
    -2 -1 -14
    2 1 14
    -3 -1 -14
    -3 -1 -14
    3 1 14
    -4 -1 -14
    -4 -1 -14
    4 1 14
    -5 -1 -14
    -5 -1 -14
    -6 -1 -14
    -6 -1 -14
    2 -2 -14
    -2 2 14
    -2 2 14
    1 -2 -14
    -1 2 14
    -1 2 14
    0 -2 -14
    0 2 14
    0 2 14
    -1 -2 -14
    1 2 14
    -2 -2 -14
    -2 -2 -14
    -2 -2 -14
    2 2 14
    -3 -2 -14
    -3 -2 -14
    3 2 14
    -4 -2 -14
    -4 -2 -14
    4 2 14
    -5 -2 -14
    -5 -2 -14
    -6 -2 -14
    -6 -2 -14
    2 -3 -14
    -2 3 14
    -2 3 14
    1 -3 -14
    -1 3 14
    -1 3 14
    0 -3 -14
    0 3 14
    -1 -3 -14
    1 3 14
    -2 -3 -14
    2 3 14
    -3 -3 -14
    -3 -3 -14
    3 3 14
    -4 -3 -14
    -4 -3 -14
    4 3 14
    -5 -3 -14
    -5 -3 -14
    -6 -3 -14
    -6 -3 -14
    1 -4 -14
    -1 4 14
    0 -4 -14
    0 4 14
    -1 -4 -14
    1 4 14
    -2 -4 -14
    2 4 14
    -3 -4 -14
    -3 -4 -14
    3 4 14
    -4 -4 -14
    -4 -4 -14
    4 4 14
    -5 -4 -14
    -5 -4 -14
    -6 -4 -14
    -6 -4 -14
    1 -5 -14
    -1 5 14
    0 -5 -14
    0 5 14
    -1 -5 -14
    1 5 14
    -2 -5 -14
    2 5 14
    -3 -5 -14
    -3 -5 -14
    3 5 14
    -4 -5 -14
    -4 -5 -14
    4 5 14
    -5 -5 -14
    -5 -5 -14
    -6 -5 -14
    -6 -5 -14
    0 -6 -14
    0 6 14
    -1 -6 -14
    1 6 14
    -2 -6 -14
    2 6 14
    -3 -6 -14
    -3 -6 -14
    3 6 14
    -4 -6 -14
    -4 -6 -14
    4 6 14
    -5 -6 -14
    -5 -6 -14
    -6 -6 -14
    -6 -6 -14
    -1 -7 -14
    1 7 14
    -2 -7 -14
    2 7 14
    -3 -7 -14
    3 7 14
    -4 -7 -14
    4 7 14
    -5 -7 -14
    -2 -8 -14
    2 8 14
    -3 -8 -14
    3 8 14
    -4 -8 -14
    4 8 14
    4 8 14
    -5 -8 -14
    0 2 -15
    0 -2 15
    0 -2 15
    -1 2 -15
    1 -2 15
    1 -2 15
    -2 2 -15
    -2 2 -15
    2 -2 15
    2 -2 15
    3 -2 15
    0 1 -15
    0 -1 15
    0 -1 15
    -1 1 -15
    1 -1 15
    1 -1 15
    -2 1 -15
    -2 1 -15
    2 -1 15
    -3 1 -15
    3 -1 15
    4 -1 15
    -1 0 15
    0 0 -15
    0 0 15
    0 0 15
    -1 0 -15
    1 0 15
    1 0 15
    -2 0 -15
    2 0 15
    -3 0 -15
    3 0 15
    -4 0 -15
    -4 0 -15
    4 0 15
    1 -1 -15
    -1 1 15
    0 -1 -15
    0 1 15
    0 1 15
    -1 -1 -15
    1 1 15
    -2 -1 -15
    2 1 15
    -3 -1 -15
    -3 -1 -15
    3 1 15
    -4 -1 -15
    -4 -1 -15
    4 1 15
    -5 -1 -15
    0 -2 -15
    0 2 15
    -1 -2 -15
    1 2 15
    -2 -2 -15
    2 2 15
    -3 -2 -15
    -3 -2 -15
    3 2 15
    -4 -2 -15
    -4 -2 -15
    4 2 15
    -5 -2 -15
    -5 -2 -15
    0 -3 -15
    0 3 15
    -1 -3 -15
    1 3 15
    -2 -3 -15
    2 3 15
    -3 -3 -15
    3 3 15
    -4 -3 -15
    -4 -3 -15
    4 3 15
    -5 -3 -15
    -5 -3 -15
    0 -4 -15
    0 4 15
    -1 -4 -15
    1 4 15
    -2 -4 -15
    2 4 15
    3 4 15
    -4 -4 -15
    -4 -4 -15
    4 4 15
    -5 -4 -15
    -5 -4 -15
    -1 -5 -15
    1 5 15
    -2 -5 -15
    2 5 15
    3 5 15
    -4 -5 -15
    -4 -5 -15
    4 5 15
    -5 -5 -15
    -2 -6 -15
    2 6 15
    3 6 15
    -4 -6 -15
    4 6 15
_diffrn_reflns_number     17101
_diffrn_reflns_av_R_equivalents     0.0249
_diffrn_reflns_av_unetI/netI     0.0256
_diffrn_reflns_theta_min     2.730
_diffrn_reflns_theta_max     28.062
_diffrn_reflns_theta_full     25.242
_diffrn_measured_fraction_theta_max     0.986
_diffrn_measured_fraction_theta_full     0.996
_diffrn_reflns_limit_h_min     -10
_diffrn_reflns_limit_h_max     10
_diffrn_reflns_limit_k_min     -14
_diffrn_reflns_limit_k_max     14
_diffrn_reflns_limit_l_min     -15
_diffrn_reflns_limit_l_max     15
_diffrn_standards_number     0
_refine_special_details     ?
_reflns_number_total     4807
_reflns_number_gt     3457
_reflns_threshold_expression     'I > 2\s(I)'
_refine_ls_structure_factor_coef     Fsqd
_refine_ls_matrix_type     full
_refine_ls_R_factor_all     0.0705
_refine_ls_R_factor_gt     0.0503
_refine_ls_wR_factor_gt     0.1396
_refine_ls_wR_factor_ref     0.1571
_refine_ls_goodness_of_fit_ref     1.061
_refine_ls_restrained_S_all     1.061
_refine_ls_number_reflns     4807
_refine_ls_number_parameters     285
_refine_ls_number_restraints     0
_refine_ls_hydrogen_treatment     mixed
_refine_ls_weighting_scheme     calc
_refine_ls_weighting_details
              'w=1/[\s^2^(Fo^2^)+(0.0858P)^2^+0.1068P] where P=(Fo^2^+2Fc^2^)/3'
_atom_sites_solution_hydrogens     mixed
_atom_sites_solution_primary     iterative
_atom_sites_solution_secondary     ?
_refine_ls_shift/su_max     0.000
_refine_ls_shift/su_mean     0.000
_refine_diff_density_max     0.297
_refine_diff_density_min     -0.245
_refine_ls_extinction_method
;
SHELXL2018 (Sheldrick, 2015<i>b</i>)
;
_refine_ls_extinction_coef     0.037(6)
_refine_ls_extinction_expression
                                  'Fc^*^=kFc[1+0.001xFc^2^\l^3^/sin(2\q)]^-1/4^'
loop_
    _atom_type_symbol
    _atom_type_description
    _atom_type_scat_dispersion_real
    _atom_type_scat_dispersion_imag
    _atom_type_scat_source
    'C' 'C' 0.0033 0.0016
                         'International Tables Vol C Tables 4.2.6.8 and 6.1.1.4'
    'H' 'H' 0.0000 0.0000
                         'International Tables Vol C Tables 4.2.6.8 and 6.1.1.4'
    'N' 'N' 0.0061 0.0033
                         'International Tables Vol C Tables 4.2.6.8 and 6.1.1.4'
    'O' 'O' 0.0106 0.0060
                         'International Tables Vol C Tables 4.2.6.8 and 6.1.1.4'
_computing_data_collection
;
SAINT (Bruker 2015)
;
_computing_cell_refinement
;
APEX2 (Bruker 2015)
;
_computing_data_reduction
;
SAINT (Bruker 2015)
;
_computing_structure_solution
;
SHELXT2018 (Sheldrick, 2015<i>a</i>)
;
_computing_structure_refinement
;
SHELXL2018 (Sheldrick, 2015<i>b</i>)
;
_computing_molecular_graphics
;
OLEX2 (Dolomanov <i>et al.</i>,  2009; Bourhis <i>et al.</i>,
2015)
;
_computing_publication_material
;
OLEX2 (Dolomanov <i>et al.</i>,  2009; Bourhis <i>et al.</i>,
2015)
;
loop_
    _atom_site_type_symbol
    _atom_site_label
    _atom_site_fract_x
    _atom_site_fract_y
    _atom_site_fract_z
    _atom_site_U_iso_or_equiv
    _atom_site_adp_type
    _atom_site_calc_flag
    _atom_site_occupancy
    _atom_site_disorder_assembly
    _atom_site_disorder_group
    C C1 0.28503(19) 0.15224(13) 0.94770(12) 0.0398(3) Uani d 1 . .
    C C2 0.46268(18) 0.13992(12) 0.87929(11) 0.0343(3) Uani d 1 . .
    C C3 0.59600(18) 0.14624(12) 0.92882(11) 0.0351(3) Uani d 1 . .
    C C4 0.5684(2) 0.16975(12) 1.04776(11) 0.0388(3) Uani d 1 . .
    C C5 0.3950(2) 0.18548(13) 1.10966(11) 0.0416(3) Uani d 1 . .
    C C6 0.7039(2) 0.17741(15) 1.10147(13) 0.0506(4) Uani d 1 . .
    H H4 0.820649 0.167223 1.060769 0.061 Uiso calc 1 . .
    C C7 0.6624(3) 0.20027(18) 1.21552(15) 0.0649(5) Uani d 1 . .
    H H3 0.752115 0.204468 1.252281 0.078 Uiso calc 1 . .
    C C8 0.4892(3) 0.21697(18) 1.27573(14) 0.0662(5) Uani d 1 . .
    H H2 0.463455 0.233314 1.352487 0.079 Uiso calc 1 . .
    C C9 0.3539(3) 0.20992(16) 1.22439(13) 0.0566(4) Uani d 1 . .
    H H1 0.237323 0.221273 1.265566 0.068 Uiso calc 1 . .
    C C10 0.81505(19) 0.09187(13) 0.76421(11) 0.0372(3) Uani d 1 . .
    C C11 0.69033(18) 0.08117(12) 0.70792(11) 0.0350(3) Uani d 1 . .
    C C12 0.49036(17) 0.12492(12) 0.75303(10) 0.0339(3) Uani d 1 . .
    H H5 0.434598 0.060982 0.742969 0.041 Uiso calc 1 . .
    C C13 0.74784(19) 0.03627(13) 0.59735(12) 0.0414(3) Uani d 1 . .
    C C14 0.40507(17) 0.24512(12) 0.68869(10) 0.0345(3) Uani d 1 . .
    C C15 0.4317(2) 0.35587(13) 0.70738(13) 0.0471(4) Uani d 1 . .
    H H6 0.499634 0.356797 0.761194 0.056 Uiso calc 1 . .
    C C16 0.3594(2) 0.46567(14) 0.64780(14) 0.0506(4) Uani d 1 . .
    H H7 0.378473 0.539410 0.661815 0.061 Uiso calc 1 . .
    C C17 0.2593(2) 0.46490(14) 0.56784(13) 0.0478(4) Uani d 1 . .
    C C18 0.2344(2) 0.35441(16) 0.54666(14) 0.0506(4) Uani d 1 . .
    H H8 0.168538 0.353381 0.491619 0.061 Uiso calc 1 . .
    C C19 0.3064(2) 0.24558(14) 0.60666(12) 0.0423(3) Uani d 1 . .
    H H9 0.288535 0.171768 0.591792 0.051 Uiso calc 1 . .
    C C20 0.1897(3) 0.68441(18) 0.5279(2) 0.0792(6) Uani d 1 . .
    H H12 0.134892 0.699323 0.606260 0.119 Uiso calc 1 . .
    H H13 0.127714 0.747593 0.478338 0.119 Uiso calc 1 . .
    H H14 0.312930 0.685832 0.515177 0.119 Uiso calc 1 . .
    N N1 0.99246(18) 0.06727(16) 0.73010(13) 0.0548(4) Uani d 1 . .
    H H11 1.045(3) 0.044(2) 0.664(2) 0.082 Uiso d 1 . .
    H H10 1.050(3) 0.0795(18) 0.7738(17) 0.063(6) Uiso d 1 . .
    N N2 0.7914(2) 0.00034(16) 0.50810(12) 0.0636(4) Uani d 1 . .
    O O1 0.15733(14) 0.14244(11) 0.91391(10) 0.0554(3) Uani d 1 . .
    O O2 0.25831(14) 0.17565(10) 1.06096(8) 0.0469(3) Uani d 1 . .
    O O3 0.76834(13) 0.13240(10) 0.87243(8) 0.0438(3) Uani d 1 . .
    O O4 0.18023(18) 0.56733(12) 0.50445(12) 0.0718(4) Uani d 1 . .
    C C21 0.7402(3) 0.47407(18) 0.9117(2) 0.0699(5) Uani d 1 . .
    C C22 0.9237(4) 0.4564(3) 0.8413(3) 0.1178(10) Uani d 1 . .
    H H16 0.917608 0.462359 0.761649 0.177 Uiso calc 1 . .
    H H17 0.974923 0.519298 0.855137 0.177 Uiso calc 1 . .
    H H18 0.997116 0.376303 0.861655 0.177 Uiso calc 1 . .
    O O5 0.6192(2) 0.4549(2) 0.87859(14) 0.1048(6) Uani d 1 . .
    O O6 0.7183(3) 0.51493(19) 1.01024(16) 0.0988(6) Uani d 1 . .
    H H15 0.594(5) 0.518(3) 1.052(3) 0.139(11) Uiso d 1 . .
loop_
    _atom_site_aniso_label
    _atom_site_aniso_U_11
    _atom_site_aniso_U_22
    _atom_site_aniso_U_33
    _atom_site_aniso_U_12
    _atom_site_aniso_U_13
    _atom_site_aniso_U_23
    C1 0.0345(7) 0.0454(7) 0.0371(7) -0.0108(6) -0.0012(6) -0.0037(5)
    C2 0.0324(7) 0.0380(6) 0.0312(6) -0.0091(5) -0.0030(5) -0.0035(5)
    C3 0.0335(7) 0.0403(7) 0.0302(6) -0.0096(6) -0.0023(5) -0.0047(5)
    C4 0.0451(8) 0.0401(7) 0.0304(6) -0.0095(6) -0.0066(6) -0.0051(5)
    C5 0.0478(9) 0.0398(7) 0.0337(7) -0.0098(6) -0.0024(6) -0.0032(5)
    C6 0.0531(10) 0.0607(9) 0.0406(8) -0.0132(8) -0.0120(7) -0.0119(7)
    C7 0.0770(13) 0.0790(12) 0.0458(9) -0.0182(10) -0.0217(9) -0.0178(8)
    C8 0.0889(15) 0.0741(11) 0.0341(8) -0.0165(11) -0.0079(9) -0.0174(8)
    C9 0.0674(11) 0.0580(9) 0.0369(7) -0.0129(8) 0.0051(7) -0.0104(7)
    C10 0.0343(7) 0.0459(7) 0.0304(6) -0.0098(6) -0.0025(5) -0.0073(5)
    C11 0.0342(7) 0.0404(7) 0.0303(6) -0.0107(6) -0.0018(5) -0.0072(5)
    C12 0.0321(7) 0.0398(6) 0.0321(6) -0.0123(6) -0.0054(5) -0.0060(5)
    C13 0.0351(8) 0.0517(8) 0.0395(7) -0.0145(6) -0.0022(6) -0.0121(6)
    C14 0.0307(7) 0.0434(7) 0.0301(6) -0.0105(6) -0.0044(5) -0.0058(5)
    C15 0.0541(9) 0.0471(8) 0.0470(8) -0.0148(7) -0.0214(7) -0.0051(6)
    C16 0.0561(10) 0.0423(7) 0.0578(9) -0.0149(7) -0.0172(8) -0.0039(6)
    C17 0.0379(8) 0.0505(8) 0.0515(8) -0.0089(7) -0.0104(7) 0.0051(7)
    C18 0.0455(9) 0.0646(10) 0.0477(8) -0.0164(8) -0.0222(7) 0.0009(7)
    C19 0.0402(8) 0.0517(8) 0.0412(7) -0.0179(7) -0.0113(6) -0.0064(6)
    C20 0.0751(14) 0.0545(10) 0.1034(16) -0.0150(10) -0.0250(12) 0.0192(10)
    N1 0.0308(7) 0.0912(11) 0.0429(7) -0.0141(7) -0.0023(6) -0.0193(7)
    N2 0.0572(9) 0.0925(11) 0.0472(8) -0.0284(8) 0.0044(7) -0.0316(7)
    O1 0.0353(6) 0.0801(8) 0.0527(6) -0.0193(6) -0.0039(5) -0.0101(6)
    O2 0.0403(6) 0.0604(6) 0.0357(5) -0.0130(5) 0.0036(4) -0.0076(4)
    O3 0.0319(5) 0.0684(7) 0.0334(5) -0.0147(5) -0.0026(4) -0.0144(4)
    O4 0.0689(9) 0.0603(7) 0.0882(9) -0.0144(6) -0.0377(7) 0.0201(6)
    C21 0.0617(13) 0.0648(11) 0.0844(14) -0.0198(10) -0.0065(11) -0.0153(10)
    C22 0.0723(17) 0.126(2) 0.137(3) -0.0156(16) 0.0149(16) -0.0281(19)
    O5 0.0846(12) 0.1625(17) 0.0870(11) -0.0550(12) 0.0017(9) -0.0599(11)
    O6 0.0784(12) 0.1447(16) 0.0913(12) -0.0462(11) -0.0156(10) -0.0361(11)
_geom_special_details
;
 All esds (except the esd in the dihedral angle between two l.s. planes)
 are estimated using the full covariance matrix.  The cell esds are taken
 into account individually in the estimation of esds in distances, angles
 and torsion angles; correlations between esds in cell parameters are only
 used when they are defined by crystal symmetry.  An approximate (isotropic)
 treatment of cell esds is used for estimating esds involving l.s. planes.
;
loop_
    _geom_bond_atom_site_label_1
    _geom_bond_atom_site_label_2
    _geom_bond_site_symmetry_2
    _geom_bond_distance
    _geom_bond_publ_flag
    C2 C1 . 1.4459(19) ?
    C2 C3 . 1.3435(19) ?
    C3 C4 . 1.4439(18) ?
    C4 C6 . 1.396(2) ?
    C5 C4 . 1.387(2) ?
    C5 C9 . 1.389(2) ?
    C6 H4 . 0.9300 ?
    C7 C6 . 1.377(2) ?
    C7 H3 . 0.9300 ?
    C8 C7 . 1.378(3) ?
    C8 H2 . 0.9300 ?
    C9 C8 . 1.374(3) ?
    C9 H1 . 0.9300 ?
    C11 C10 . 1.3529(19) ?
    C11 C13 . 1.4161(18) ?
    C12 C2 . 1.5075(17) ?
    C12 C11 . 1.5165(18) ?
    C12 H5 . 0.9800 ?
    C14 C12 . 1.5253(18) ?
    C14 C15 . 1.380(2) ?
    C15 H6 . 0.9300 ?
    C15 C16 . 1.385(2) ?
    C16 H7 . 0.9300 ?
    C17 C16 . 1.375(2) ?
    C17 C18 . 1.381(2) ?
    C18 H8 . 0.9300 ?
    C18 C19 . 1.380(2) ?
    C19 C14 . 1.3834(19) ?
    C19 H9 . 0.9300 ?
    C20 H12 . 0.9600 ?
    C20 H13 . 0.9600 ?
    C20 H14 . 0.9600 ?
    N1 C10 . 1.3339(19) ?
    N1 H11 . 0.85(2) ?
    N1 H10 . 0.81(2) ?
    N2 C13 . 1.1416(18) ?
    O1 C1 . 1.2072(17) ?
    O2 C1 . 1.3776(17) ?
    O2 C5 . 1.3753(18) ?
    O3 C3 . 1.3608(16) ?
    O3 C10 . 1.3718(15) ?
    O4 C17 . 1.3691(18) ?
    O4 C20 . 1.414(2) ?
    C22 C21 . 1.488(3) ?
    C22 H16 . 0.9600 ?
    C22 H17 . 0.9600 ?
    C22 H18 . 0.9600 ?
    O5 C21 . 1.197(3) ?
    O6 C21 . 1.284(3) ?
    O6 H15 . 1.00(4) ?
loop_
    _geom_angle_atom_site_label_1
    _geom_angle_atom_site_label_2
    _geom_angle_atom_site_label_3
    _geom_angle_site_symmetry_1
    _geom_angle_site_symmetry_3
    _geom_angle
    _geom_angle_publ_flag
    O1 C1 C2 . . 125.22(13) ?
    O1 C1 O2 . . 116.85(13) ?
    O2 C1 C2 . . 117.93(12) ?
    C1 C2 C12 . . 118.49(12) ?
    C3 C2 C1 . . 119.38(12) ?
    C3 C2 C12 . . 122.09(12) ?
    C2 C3 C4 . . 122.65(13) ?
    C2 C3 O3 . . 123.72(11) ?
    O3 C3 C4 . . 113.62(12) ?
    C5 C4 C3 . . 116.32(13) ?
    C5 C4 C6 . . 119.71(13) ?
    C6 C4 C3 . . 123.98(14) ?
    C4 C5 C9 . . 120.82(15) ?
    O2 C5 C4 . . 121.65(12) ?
    O2 C5 C9 . . 117.52(14) ?
    C4 C6 H4 . . 120.5 ?
    C7 C6 C4 . . 119.07(16) ?
    C7 C6 H4 . . 120.5 ?
    C6 C7 H3 . . 119.7 ?
    C6 C7 C8 . . 120.64(17) ?
    C8 C7 H3 . . 119.7 ?
    C7 C8 H2 . . 119.4 ?
    C9 C8 C7 . . 121.17(15) ?
    C9 C8 H2 . . 119.4 ?
    C5 C9 H1 . . 120.7 ?
    C8 C9 C5 . . 118.59(17) ?
    C8 C9 H1 . . 120.7 ?
    C11 C10 O3 . . 121.49(12) ?
    N1 C10 C11 . . 129.17(13) ?
    N1 C10 O3 . . 109.34(12) ?
    C10 C11 C12 . . 123.19(11) ?
    C10 C11 C13 . . 118.66(12) ?
    C13 C11 C12 . . 117.94(12) ?
    C2 C12 C11 . . 107.92(10) ?
    C2 C12 H5 . . 108.6 ?
    C2 C12 C14 . . 111.51(10) ?
    C11 C12 H5 . . 108.6 ?
    C11 C12 C14 . . 111.56(10) ?
    C14 C12 H5 . . 108.6 ?
    N2 C13 C11 . . 178.91(16) ?
    C15 C14 C12 . . 120.49(12) ?
    C15 C14 C19 . . 118.23(13) ?
    C19 C14 C12 . . 121.21(12) ?
    C14 C15 H6 . . 119.2 ?
    C14 C15 C16 . . 121.51(13) ?
    C16 C15 H6 . . 119.2 ?
    C15 C16 H7 . . 120.2 ?
    C17 C16 C15 . . 119.55(14) ?
    C17 C16 H7 . . 120.2 ?
    C16 C17 C18 . . 119.60(14) ?
    O4 C17 C16 . . 124.86(15) ?
    O4 C17 C18 . . 115.54(14) ?
    C17 C18 H8 . . 119.8 ?
    C19 C18 C17 . . 120.42(13) ?
    C19 C18 H8 . . 119.8 ?
    C14 C19 H9 . . 119.7 ?
    C18 C19 C14 . . 120.67(13) ?
    C18 C19 H9 . . 119.7 ?
    H12 C20 H13 . . 109.5 ?
    H12 C20 H14 . . 109.5 ?
    H13 C20 H14 . . 109.5 ?
    O4 C20 H12 . . 109.5 ?
    O4 C20 H13 . . 109.5 ?
    O4 C20 H14 . . 109.5 ?
    C10 N1 H11 . . 122.0(16) ?
    C10 N1 H10 . . 117.6(14) ?
    H11 N1 H10 . . 120(2) ?
    C5 O2 C1 . . 121.99(11) ?
    C3 O3 C10 . . 118.34(11) ?
    C17 O4 C20 . . 118.28(15) ?
    O5 C21 C22 . . 123.0(2) ?
    O5 C21 O6 . . 121.7(2) ?
    O6 C21 C22 . . 115.3(2) ?
    C21 C22 H16 . . 109.5 ?
    C21 C22 H17 . . 109.5 ?
    C21 C22 H18 . . 109.5 ?
    H17 C22 H16 . . 109.5 ?
    H18 C22 H16 . . 109.5 ?
    H18 C22 H17 . . 109.5 ?
    C21 O6 H15 . . 108.3(19) ?
loop_
    _geom_torsion_atom_site_label_1
    _geom_torsion_atom_site_label_2
    _geom_torsion_atom_site_label_3
    _geom_torsion_atom_site_label_4
    _geom_torsion_site_symmetry_1
    _geom_torsion_site_symmetry_2
    _geom_torsion_site_symmetry_3
    _geom_torsion_site_symmetry_4
    _geom_torsion
    _geom_torsion_publ_flag
    C1 C2 C3 C4 . . . . -2.4(2) ?
    C1 C2 C3 O3 . . . . 178.15(12) ?
    C1 O2 C5 C4 . . . . -1.4(2) ?
    C1 O2 C5 C9 . . . . 179.66(13) ?
    C2 C3 C4 C5 . . . . 0.2(2) ?
    C2 C3 C4 C6 . . . . -179.69(13) ?
    C2 C12 C11 C10 . . . . -18.04(17) ?
    C2 C12 C11 C13 . . . . 167.21(11) ?
    C3 C2 C1 O1 . . . . -176.40(14) ?
    C3 C2 C1 O2 . . . . 2.84(19) ?
    C3 C4 C6 C7 . . . . 179.99(14) ?
    C3 O3 C10 C11 . . . . 8.62(19) ?
    C3 O3 C10 N1 . . . . -171.14(12) ?
    C4 C5 C9 C8 . . . . -0.7(2) ?
    C5 C4 C6 C7 . . . . 0.2(2) ?
    C5 C9 C8 C7 . . . . 0.0(3) ?
    C5 O2 C1 C2 . . . . -0.99(19) ?
    C5 O2 C1 O1 . . . . 178.31(12) ?
    C8 C7 C6 C4 . . . . -0.8(3) ?
    C9 C5 C4 C3 . . . . -179.26(12) ?
    C9 C5 C4 C6 . . . . 0.6(2) ?
    C9 C8 C7 C6 . . . . 0.8(3) ?
    C10 O3 C3 C2 . . . . -10.0(2) ?
    C10 O3 C3 C4 . . . . 170.56(11) ?
    C11 C12 C2 C1 . . . . -165.55(11) ?
    C11 C12 C2 C3 . . . . 16.70(17) ?
    C12 C2 C1 O1 . . . . 5.8(2) ?
    C12 C2 C1 O2 . . . . -174.98(11) ?
    C12 C2 C3 C4 . . . . 175.29(11) ?
    C12 C2 C3 O3 . . . . -4.1(2) ?
    C12 C11 C10 N1 . . . . -173.68(14) ?
    C12 C11 C10 O3 . . . . 6.6(2) ?
    C12 C14 C15 C16 . . . . 178.31(14) ?
    C13 C11 C10 N1 . . . . 1.0(2) ?
    C13 C11 C10 O3 . . . . -178.68(12) ?
    C14 C12 C2 C1 . . . . 71.60(15) ?
    C14 C12 C2 C3 . . . . -106.15(14) ?
    C14 C12 C11 C10 . . . . 104.78(14) ?
    C14 C12 C11 C13 . . . . -69.97(15) ?
    C14 C15 C16 C17 . . . . -0.2(3) ?
    C15 C14 C12 C2 . . . . 47.04(17) ?
    C15 C14 C12 C11 . . . . -73.70(16) ?
    C16 C17 C18 C19 . . . . 1.2(3) ?
    C17 C18 C19 C14 . . . . -0.1(2) ?
    C18 C17 C16 C15 . . . . -1.0(3) ?
    C18 C19 C14 C12 . . . . -178.09(13) ?
    C18 C19 C14 C15 . . . . -1.0(2) ?
    C19 C14 C12 C2 . . . . -135.97(13) ?
    C19 C14 C12 C11 . . . . 103.28(14) ?
    C19 C14 C15 C16 . . . . 1.2(2) ?
    C20 O4 C17 C16 . . . . -5.0(3) ?
    C20 O4 C17 C18 . . . . 175.46(17) ?
    O2 C5 C4 C3 . . . . 1.79(19) ?
    O2 C5 C4 C6 . . . . -178.36(13) ?
    O2 C5 C9 C8 . . . . 178.34(14) ?
    O3 C3 C4 C5 . . . . 179.61(12) ?
    O3 C3 C4 C6 . . . . -0.2(2) ?
    O4 C17 C16 C15 . . . . 179.48(15) ?
    O4 C17 C18 C19 . . . . -179.25(14) ?
loop_
    _geom_hbond_atom_site_label_d
    _geom_hbond_atom_site_label_h
    _geom_hbond_atom_site_label_a
    _geom_hbond_site_symmetry_a
    _geom_hbond_distance_dh
    _geom_hbond_distance_ha
    _geom_hbond_distance_da
    _geom_hbond_angle_dha
    N1 H11 N2 2_756 0.85(2) 2.22(2) 3.062(2) 172(2)
    N1 H10 O1 1_655 0.81(2) 2.31(2) 3.111(2) 168(2)
    O6 H15 O5 2_667 1.00(4) 1.67(4) 2.664(3) 172(3)
    C15 H6 O5 1_555 0.93 2.39 3.251(2) 154
_shelx_space_group_comment
;
The symmetry employed for this shelxl refinement is uniquely defined
by the following loop, which should always be used as a source of
symmetry information in preference to the above space-group names.
They are only intended as comments.
;
_shelx_estimated_absorpt_T_min     ?
_shelx_estimated_absorpt_T_max     ?
_iucr_refine_instructions_details
;
TITL SANI_1_0m in P-1
    sani_1_0m.res
    created by SHELXL-2018/3 at 22:13:03 on 12-May-2023
CELL 0.71073 7.9303 11.2977 11.9988 82.468 77.379 73.419
ZERR 2 0.0006 0.0009 0.0009 0.004 0.004 0.004
LATT 1
SFAC C H N O
UNIT 44 36 4 12
L.S. 20
PLAN  15
TEMP 23
CONF
BOND $H
fmap 2
acta
MORE -1
REM <olex2.extras>
REM <HklSrc "%.\\SANI_1_0m.hkl">
REM </olex2.extras>
WGHT    0.085800    0.106800
EXTI    0.036573
FVAR       0.18289
O2    4    0.180229    0.567326    0.504452    11.00000    0.06887    0.06030 =
         0.08819    0.02007   -0.03770   -0.01443
O6    4    0.258308    0.175655    1.060956    11.00000    0.04027    0.06044 =
         0.03573   -0.00764    0.00363   -0.01297
O11   4    0.768340    0.132396    0.872429    11.00000    0.03191    0.06839 =
         0.03336   -0.01439   -0.00257   -0.01469
O1    4    0.157330    0.142445    0.913914    11.00000    0.03533    0.08012 =
         0.05270   -0.01014   -0.00394   -0.01926
O7    4    0.718286    0.514929    1.010236    11.00000    0.07841    0.14473 =
         0.09126   -0.03606   -0.01563   -0.04624
O5    4    0.619193    0.454911    0.878592    11.00000    0.08465    0.16250 =
         0.08700   -0.05987    0.00168   -0.05498
N4    3    0.791422    0.000339    0.508102    11.00000    0.05720    0.09250 =
         0.04717   -0.03161    0.00442   -0.02835
N3    3    0.992460    0.067268    0.730103    11.00000    0.03078    0.09119 =
         0.04289   -0.01926   -0.00234   -0.01415
H3A   2    1.044585    0.043596    0.663671    11.00000   -1.50000
C22   1    0.189701    0.684413    0.527941    11.00000    0.07514    0.05452 =
         0.10340    0.01916   -0.02500   -0.01504
AFIX 137
H22A  2    0.134892    0.699323    0.606260    11.00000   -1.50000
H22B  2    0.127714    0.747593    0.478338    11.00000   -1.50000
H22C  2    0.312930    0.685832    0.515177    11.00000   -1.50000
AFIX   0
C19   1    0.259325    0.464902    0.567842    11.00000    0.03787    0.05053 =
         0.05150    0.00513   -0.01042   -0.00895
C20   1    0.234355    0.354410    0.546664    11.00000    0.04555    0.06460 =
         0.04766    0.00092   -0.02222   -0.01642
AFIX  43
H20   2    0.168538    0.353381    0.491619    11.00000   -1.20000
AFIX   0
C21   1    0.306438    0.245576    0.606655    11.00000    0.04025    0.05165 =
         0.04116   -0.00641   -0.01131   -0.01791
AFIX  43
H21   2    0.288535    0.171768    0.591792    11.00000   -1.20000
AFIX   0
C16   1    0.405075    0.245122    0.688692    11.00000    0.03070    0.04337 =
         0.03010   -0.00578   -0.00437   -0.01046
C14   1    0.490360    0.124920    0.753028    11.00000    0.03215    0.03980 =
         0.03209   -0.00602   -0.00540   -0.01226
AFIX  13
H14   2    0.434598    0.060982    0.742969    11.00000   -1.20000
AFIX   0
C2    1    0.462682    0.139920    0.879285    11.00000    0.03241    0.03803 =
         0.03122   -0.00345   -0.00301   -0.00909
C1    1    0.285030    0.152236    0.947704    11.00000    0.03446    0.04540 =
         0.03715   -0.00370   -0.00125   -0.01077
C5    1    0.394995    0.185483    1.109660    11.00000    0.04779    0.03977 =
         0.03370   -0.00323   -0.00243   -0.00981
C10   1    0.353924    0.209924    1.224387    11.00000    0.06740    0.05804 =
         0.03689   -0.01045    0.00505   -0.01288
AFIX  43
H10   2    0.237323    0.221273    1.265566    11.00000   -1.20000
AFIX   0
C9    1    0.489232    0.216974    1.275728    11.00000    0.08892    0.07414 =
         0.03407   -0.01744   -0.00785   -0.01647
AFIX  43
H9    2    0.463455    0.233314    1.352487    11.00000   -1.20000
AFIX   0
C13   1    0.690330    0.081165    0.707924    11.00000    0.03416    0.04037 =
         0.03031   -0.00716   -0.00184   -0.01070
C15   1    0.747835    0.036273    0.597353    11.00000    0.03508    0.05172 =
         0.03947   -0.01205   -0.00217   -0.01447
C12   1    0.815046    0.091870    0.764205    11.00000    0.03429    0.04590 =
         0.03041   -0.00730   -0.00249   -0.00979
C3    1    0.596002    0.146244    0.928820    11.00000    0.03353    0.04029 =
         0.03019   -0.00474   -0.00233   -0.00955
C4    1    0.568393    0.169752    1.047763    11.00000    0.04507    0.04011 =
         0.03043   -0.00512   -0.00656   -0.00946
C8    1    0.662398    0.200267    1.215521    11.00000    0.07700    0.07896 =
         0.04580   -0.01780   -0.02173   -0.01824
AFIX  43
H8    2    0.752115    0.204468    1.252281    11.00000   -1.20000
AFIX   0
C7    1    0.703928    0.177414    1.101468    11.00000    0.05311    0.06068 =
         0.04064   -0.01188   -0.01201   -0.01318
AFIX  43
H7    2    0.820649    0.167223    1.060769    11.00000   -1.20000
AFIX   0
C17   1    0.431654    0.355867    0.707375    11.00000    0.05405    0.04713 =
         0.04697   -0.00507   -0.02139   -0.01477
AFIX  43
H17   2    0.499634    0.356797    0.761194    11.00000   -1.20000
AFIX   0
C18   1    0.359399    0.465673    0.647802    11.00000    0.05611    0.04229 =
         0.05777   -0.00394   -0.01721   -0.01486
AFIX  43
H18   2    0.378473    0.539410    0.661815    11.00000   -1.20000
AFIX   0
C24   1    0.923733    0.456445    0.841286    11.00000    0.07228    0.12601 =
         0.13697   -0.02813    0.01492   -0.01556
AFIX 137
H24A  2    0.997116    0.376303    0.861655    11.00000   -1.50000
H24B  2    0.974923    0.519298    0.855137    11.00000   -1.50000
H24C  2    0.917608    0.462359    0.761649    11.00000   -1.50000
AFIX   0
C23   1    0.740181    0.474074    0.911667    11.00000    0.06166    0.06476 =
         0.08443   -0.01525   -0.00649   -0.01977
H3B   2    1.050138    0.079451    0.773837    11.00000    0.06334
H7A   2    0.593654    0.517759    1.051651    11.00000    0.13906
HKLF 4
REM  SANI_1_0m in P-1
REM wR2 = 0.1571, GooF = S = 1.061, Restrained GooF = 1.061 for all data
REM R1 = 0.0503 for 3457 Fo > 4sig(Fo) and 0.0705 for all 4807 data
REM 285 parameters refined using 0 restraints
END
WGHT      0.0847      0.1095
REM Highest difference peak  0.297,  deepest hole -0.245,  1-sigma level  0.080
Q1    1   0.9156  0.0622  0.7405  11.00000  0.05    0.30
Q2    1   0.7585  0.0913  0.7209  11.00000  0.05    0.28
Q3    1   0.4750  0.1327  0.8224  11.00000  0.05    0.28
Q4    1   0.9493  0.3959  0.7954  11.00000  0.05    0.25
Q5    1   0.5824  0.1612  0.9927  11.00000  0.05    0.25
Q6    1   0.7422  0.4355  0.9998  11.00000  0.05    0.24
Q7    1   0.7888  0.1109  0.8044  11.00000  0.05    0.24
Q8    1   1.0291  0.4431  0.9063  11.00000  0.05    0.24
Q9    1   0.7159  0.0631  0.6657  11.00000  0.05    0.23
Q10   1   0.3684  0.1506  0.9117  11.00000  0.05    0.23
Q11   1   0.6035  0.1051  0.7283  11.00000  0.05    0.23
Q12   1   0.6813  0.1405  0.8964  11.00000  0.05    0.22
Q13   1   0.8236  0.1283  0.8721  11.00000  0.05    0.22
Q14   1   0.1823  0.1230  0.8469  11.00000  0.05    0.22
Q15   1   0.6842  0.1847  1.1606  11.00000  0.05    0.22
  REM The information below was added by Olex2.
  REM
  REM R1 = 0.0503 for 3457 Fo > 4sig(Fo) and 0.0705 for all 17101 data
  REM 285 parameters refined using n/a restraints
  REM Highest difference peak 0.30, deepest hole -0.24
  REM Mean Shift 0, Max Shift 0.000.
  REM +++ Tabular Listing of Refinement Information +++
  REM R1_all = 0.0705
  REM R1_gt = 0.0503
  REM wR_ref = 0.1571
  REM GOOF = 1.061
  REM Shift_max = 0.000
  REM Shift_mean = 0
  REM Reflections_all = 17101
  REM Reflections_gt = 3457
  REM Parameters = 285
  REM Hole = -0.24
  REM Peak = 0.30
  REM Flack = n/a
;
