# Supplementary material for: 2-Amino-4-(4-meth­oxy­phen­yl)-5-oxo-4H,5H-pyrano[3,2-c]chromene-3-carbo­nitrile acetic acid monosolvate
Source: IUCrdata. 2023 Jun 30;8(Pt 6):x230558. doi: 10.1107/S2414314623005588 (PMC10626618; doi:10.1107/S2414314623005588)
Supplement: Supplementary file 2 [file x-08-x230558-Isup3.mol]

I
  --CCDC--031223    3D                              

 48 50  0  0  0  0  0  0  0  0999 V2000
    4.5797    6.5763    5.8908 O      0
    5.3956    2.8145   12.3899 O      0
    8.8077    2.1841   10.1871 O      0
    4.1016    2.3265   10.6711 O      0
    7.6110    0.4408    5.9342 N      0
   10.0089    1.3709    8.5226 N      0
   10.4476    1.0686    9.1976 H      0
    9.9801    0.7713    7.9070 H      0
    5.0962    7.8629    6.1656 C      0
    4.9268    8.0866    7.0833 H      0
    4.6706    8.5070    5.5949 H      0
    6.0427    7.8687    6.0040 H      0
    5.0435    5.5238    6.6306 C      0
    4.4362    4.3065    6.3811 C      0
    3.7691    4.2466    5.7355 H      0
    4.8120    3.1813    7.0835 C      0
    4.3920    2.3696    6.9114 H      0
    5.8084    3.2461    8.0414 C      0
    6.2650    2.0008    8.7938 C      0
    5.5901    1.2999    8.6768 H      0
    6.4254    2.2725   10.2673 C      0
    5.2360    2.4629   11.0663 C      0
    6.6406    2.9610   12.9574 C      0
    6.6917    3.3253   14.2990 C      0
    5.9113    3.4852   14.7786 H      0
    7.9222    3.4432   14.8994 C      0
    7.9721    3.6830   15.7967 H      0
    7.5926    1.4873    8.2670 C      0
    7.6149    0.9064    6.9756 C      0
    8.7637    1.6520    8.9242 C      0
    7.6330    2.3830   10.8453 C      0
    7.8001    2.7382   12.2362 C      0
    9.0866    3.2125   14.1942 C      0
    9.9078    3.2911   14.6231 H      0
    9.0433    2.8679   12.8625 C      0
    9.8289    2.7233   12.3865 H      0
    6.4261    4.4621    8.2596 C      0
    7.1105    4.5183    8.8867 H      0
    6.0492    5.5988    7.5663 C      0
    6.4737    6.4095    7.7320 H      0
   10.0080    6.4467   11.7966 O      0
    8.6810    5.6795   10.2612 O      0
   11.0045    5.6723    9.8252 C      0
   11.3184    4.7784    9.9774 H      0
   11.6888    6.2989   10.0710 H      0
   10.7898    5.7820    8.8953 H      0
    9.7880    5.9179   10.6461 C      0
    9.0923    6.5339   12.2611 H      0
  1  9  1
  1 13  1
  2 22  1
  2 23  1
  3 30  1
  3 31  1
  4 22  1
  5 29  1
  6  7  1
  6  8  1
  6 30  1
  9 10  1
  9 11  1
  9 12  1
 13 14  1
 13 39  1
 14 15  1
 14 16  1
 16 17  1
 16 18  1
 18 19  1
 18 37  1
 19 20  1
 19 21  1
 19 28  1
 21 22  1
 21 31  1
 23 24  1
 23 32  1
 24 25  1
 24 26  1
 26 27  1
 26 33  1
 28 29  1
 28 30  1
 31 32  1
 32 35  1
 33 34  1
 33 35  1
 35 36  1
 37 38  1
 37 39  1
 39 40  1
 41 47  1
 41 48  1
 42 47  1
 43 44  1
 43 45  1
 43 46  1
 43 47  1
M  END
$$$$
